# Supplementary material for: Common Single Nucleotide Polymorphisms in Genes Related to Immune Function and Risk of Papillary Thyroid Cancer
Source: PLoS One. 2013 Mar 8;8(3):e57243. doi: 10.1371/journal.pone.0057243 (PMC3592848; doi:10.1371/journal.pone.0057243)
Supplement: Table S1 — Gene regions and their allocation to the respective pathways: U. S. Radiologic Technologists Study and University of Texas M. D. Anderson Cancer Center Study of papillary thyroid cancer. (XLS) [file pone.0057243.s001.xls]

## Sheet: Sheet1
Table S1.
Gene region	PATHWAY	FLAG_MULT_PATHWAY
AKR1C3	Arachidonic acid metabolism/Eicosanoid Signaling
ALOX12	Arachidonic acid metabolism/Eicosanoid Signaling
ALOX15	Arachidonic acid metabolism/Eicosanoid Signaling
ALOX15B	Arachidonic acid metabolism/Eicosanoid Signaling
ALOX5	Arachidonic acid metabolism/Eicosanoid Signaling
ALOX5AP	Arachidonic acid metabolism/Eicosanoid Signaling
ALOXE3	Arachidonic acid metabolism/Eicosanoid Signaling
BCDO2	Arachidonic acid metabolism/Eicosanoid Signaling
BDKRB2/BDKRB1	Complement and coagulation cascade
BLNK	Leukocyte signaling
BMP15	Cytokine signaling
BMP2	Cytokine signaling
BMP4	Cytokine signaling
BMP6	Cytokine signaling
BMPR1A	Cytokine signaling
BMPR2	Cytokine signaling
BPI/LBP	Innate pathogen detection and antimicrobials
C1QA/C1QB/C1QC	Complement and coagulation cascade
C1QBP	Complement and coagulation cascade
C1QR1/CD93	Complement and coagulation cascade
C1RL	Complement and coagulation cascade
C1S	Complement and coagulation cascade
C3	Complement and coagulation cascade
C3AR1	Complement and coagulation cascade
C4B	Complement and coagulation cascade
C4BPB/C4BPA	Complement and coagulation cascade
C5	Complement and coagulation cascade
C5AR1	Complement and coagulation cascade
C6	Complement and coagulation cascade
C7	Complement and coagulation cascade
C8A/C8B	Complement and coagulation cascade
C8G	Complement and coagulation cascade
C9	Complement and coagulation cascade
CADM1	Adhesion-Extravasation-Migration
CAMP	Innate pathogen detection and antimicrobials
CCL1	Adhesion-Extravasation-Migration
CCL5	Adhesion-Extravasation-Migration
CCR6	Adhesion-Extravasation-Migration
CD14	Innate pathogen detection and antimicrobials
CD180	Innate pathogen detection and antimicrobials
CD209	Other
CD55	Complement and coagulation cascade
CD83	Other
CD9	Adhesion-Extravasation-Migration
CD97	Adhesion-Extravasation-Migration
CRP	Cytokine signaling
CSF2	Cytokine signaling
CTGF	Adhesion-Extravasation-Migration
CTLA4	Leukocyte signaling
CXCL10	Adhesion-Extravasation-Migration
CXCR4	Adhesion-Extravasation-Migration
CYBA	Other
DEFA1	Innate pathogen detection and antimicrobials
DEFA3	Innate pathogen detection and antimicrobials
DEFA5	Innate pathogen detection and antimicrobials
DEFA6/DEFA4	Innate pathogen detection and antimicrobials
DEFB1	Innate pathogen detection and antimicrobials
DEFB118	Innate pathogen detection and antimicrobials
DEFB127	Innate pathogen detection and antimicrobials
DLG5	Adhesion-Extravasation-Migration
DMBT1	Innate pathogen detection and antimicrobials
DPEP1	Arachidonic acid metabolism/Eicosanoid Signaling
EDNRB	Leukocyte signaling
EIF2AK2	TNF/NF-kB Signaling
FCGR2A	Leukocyte signaling
FCGR3A	Leukocyte signaling
FCGRT	Leukocyte signaling
FKBP1A	Cytokine signaling
FOXO3A	Cytokine signaling
GDF15	Cytokine signaling
GGT1	Arachidonic acid metabolism/Eicosanoid Signaling
GLS/STAT1	Cytokine signaling	TNF/NF-kB Signaling
HCLS1	Leukocyte signaling
HEMGN	TNF/NF-kB Signaling
HLA-B	Other
HPGD	Arachidonic acid metabolism/Eicosanoid Signaling
ICAM1	Adhesion-Extravasation-Migration
IFNA1	Cytokine signaling
IFNA5/KLHL9/IFNA6/IFNA13/IFNA2/IFNA8	Cytokine signaling
IFNA7/IFNA10/IFNA16/IFNA17/IFNA14	Cytokine signaling
IFNB1	Cytokine signaling
IFNE1	Cytokine signaling
IFNG	Cytokine signaling
IFNGR2	Cytokine signaling
IFNK	Cytokine signaling
IFNW1/IFNA21	Cytokine signaling
IKBKE/RASSF5	Adhesion-Extravasation-Migration	TNF/NF-kB Signaling
IL10	Cytokine signaling
IL12A	Cytokine signaling
IL12B	Cytokine signaling
IL12RB1	Cytokine signaling
IL12RB2	Cytokine signaling
IL13RA1	Cytokine signaling
IL13RA2	Cytokine signaling
IL16	Cytokine signaling
IL18R1	Cytokine signaling
IL1A	Cytokine signaling
IL1B	Cytokine signaling
IL1R1	Cytokine signaling
IL1R2	Cytokine signaling
IL1RN	Cytokine signaling
IL2	Cytokine signaling
IL23A/STAT2	Cytokine signaling
IL23R	Cytokine signaling
IL24/FAIM3	Cytokine signaling
IL28B/IL28A	Cytokine signaling
IL28RA	Cytokine signaling
IL2RA	Cytokine signaling
IL33	Cytokine signaling
IL5/RAD50/IL4	Cytokine signaling	TNF/NF-kB Signaling
IL5RA	Cytokine signaling
IL6	Cytokine signaling
IL6R	Cytokine signaling
IL8	Cytokine signaling
IL8RA	Cytokine signaling
IL8RB	Cytokine signaling
ILF2	Cytokine signaling
ILF3	Cytokine signaling
INSL3/JAK3	Cytokine signaling	TNF/NF-kB Signaling
IRAK4	Innate pathogen detection and antimicrobials
IRF1	Cytokine signaling
IRF2	Cytokine signaling
IRF3	Cytokine signaling
IRF4	Cytokine signaling
IRF5	Cytokine signaling
IRF7	Cytokine signaling
ISGF3G	Cytokine signaling
ITGA2	Adhesion-Extravasation-Migration
ITGA4	Adhesion-Extravasation-Migration
ITGA6	Adhesion-Extravasation-Migration
ITGA7	Adhesion-Extravasation-Migration
ITGB1	Adhesion-Extravasation-Migration
ITGB3	Adhesion-Extravasation-Migration
ITGB4	Adhesion-Extravasation-Migration
KIT	Leukocyte signaling
KITLG	Leukocyte signaling
KLK11/KLK13	Complement and coagulation cascade
KLK3/KLK2	Complement and coagulation cascade
KPNA1	Other
LMAN1	Innate pathogen detection and antimicrobials
LTA/TNF	TNF/NF-kB Signaling
LTA4H	Arachidonic acid metabolism/Eicosanoid Signaling
LTBR	TNF/NF-kB Signaling
LTF	Innate pathogen detection and antimicrobials
LY96	Innate pathogen detection and antimicrobials
MASP1	Complement and coagulation cascade
MASP2	Complement and coagulation cascade
MBD3L1/MUC16	Innate pathogen detection and antimicrobials	TNF/NF-kB Signaling
MBL2	Complement and coagulation cascade
MGST2	Arachidonic acid metabolism/Eicosanoid Signaling
MICA	Other
MIF	Adhesion-Extravasation-Migration
MMP1	Adhesion-Extravasation-Migration
MMP2	Adhesion-Extravasation-Migration
MMP3/MMP12	Adhesion-Extravasation-Migration
MMP7	Adhesion-Extravasation-Migration
MMP8	Adhesion-Extravasation-Migration
MMP9	Adhesion-Extravasation-Migration
MPO	Innate pathogen detection and antimicrobials
MSR1	Leukocyte signaling
MUC1	Adhesion-Extravasation-Migration
MUC12	Innate pathogen detection and antimicrobials
MUC13	Innate pathogen detection and antimicrobials
MUC15	Innate pathogen detection and antimicrobials
MUC19	Innate pathogen detection and antimicrobials
MUC3B	Innate pathogen detection and antimicrobials
MUC4	Innate pathogen detection and antimicrobials
MUC5B/TOLLIP	Innate pathogen detection and antimicrobials
MUC6/MUC2	Innate pathogen detection and antimicrobials
MUC7	Innate pathogen detection and antimicrobials
MYB	Leukocyte signaling	Adhesion-Extravasation-Migration
MYD88	Innate pathogen detection and antimicrobials
NCF2	Leukocyte signaling
NCF4	Leukocyte signaling	Adhesion-Extravasation-Migration
NFKB1	TNF/NF-kB Signaling
NFKB2	TNF/NF-kB Signaling
NOD2	Innate pathogen detection and antimicrobials	TNF/NF-kB Signaling
NOG	Cytokine signaling
NOS2A	Cytokine signaling	TNF/NF-kB Signaling
NR3C1	Cytokine signaling
OAS1/OAS2/OAS3	Innate pathogen detection and antimicrobials
PAX5	Leukocyte signaling
PGLYRP2	Innate pathogen detection and antimicrobials
PLAA	Arachidonic acid metabolism/Eicosanoid Signaling
PRDM1	Cytokine signaling
PTGDR	Arachidonic acid metabolism/Eicosanoid Signaling
PTGDS	Arachidonic acid metabolism/Eicosanoid Signaling
PTGIS	Arachidonic acid metabolism/Eicosanoid Signaling
PTGS1	Arachidonic acid metabolism/Eicosanoid Signaling
PTGS2	Arachidonic acid metabolism/Eicosanoid Signaling
PTPN7	Leukocyte signaling
PTPRC	Leukocyte signaling
S100A9	Cytokine signaling	Leukocyte signaling
SELL/SELE	Adhesion-Extravasation-Migration
SERPINA5	Complement and coagulation cascade
SLC44A4/EHMT2/C2	Complement and coagulation cascade
SMAD2	Cytokine signaling
SMAD3	Cytokine signaling
SMAD4	Cytokine signaling
SOCS2	Cytokine signaling	TNF/NF-kB Signaling
SOCS3	Cytokine signaling	TNF/NF-kB Signaling
SPARC	Adhesion-Extravasation-Migration
SPINK5	Innate pathogen detection and antimicrobials
SPP1	Cytokine signaling	TNF/NF-kB Signaling
STAT3	Cytokine signaling	TNF/NF-kB Signaling
TBXAS1	Arachidonic acid metabolism/Eicosanoid Signaling
TCF7	Leukocyte signaling
TCF7L1	Leukocyte signaling	Cytokine signaling
TCF7L2	Leukocyte signaling
TFF2/TFF1	Innate pathogen detection and antimicrobials	TNF/NF-kB Signaling
TFF3	Innate pathogen detection and antimicrobials	TNF/NF-kB Signaling
TGFA	Cytokine signaling	TNF/NF-kB Signaling
TGFBR1	Cytokine signaling	TNF/NF-kB Signaling
TICAM1	Innate pathogen detection and antimicrobials
TLR10/TLR1/TLR6	Innate pathogen detection and antimicrobials
TLR2	Innate pathogen detection and antimicrobials
TLR3	Innate pathogen detection and antimicrobials
TLR4	Innate pathogen detection and antimicrobials
TLR7/TLR8	Innate pathogen detection and antimicrobials
TLR9	Innate pathogen detection and antimicrobials
TNFRSF10C	TNF/NF-kB Signaling
TNFRSF11A	TNF/NF-kB Signaling
TNFRSF14	TNF/NF-kB Signaling	Innate pathogen detection and antimicrobials
TNFRSF1A	TNF/NF-kB Signaling
TNFSF10	TNF/NF-kB Signaling
TNFSF11	TNF/NF-kB Signaling
TNFSF13/EIF4A1	TNF/NF-kB Signaling
TRADD	TNF/NF-kB Signaling
VCAM1	Adhesion-Extravasation-Migration
VSIG9	Leukocyte signaling
