# Supplementary material for: Common Single Nucleotide Polymorphisms in Genes Related to Immune Function and Risk of Papillary Thyroid Cancer
Source: PLoS One. 2013 Mar 8;8(3):e57243. doi: 10.1371/journal.pone.0057243 (PMC3592848; doi:10.1371/journal.pone.0057243)
Supplement: Table S2 — P values of linear trend for 3,985 SNPs in immune related genes: U. S. Radiologic Technologists Study and University of Texas M. D. Anderson Cancer Center Study of papillary thyroid cancer. (XLS) [file pone.0057243.s002.xls]

## Sheet: Sheet1
Table S2.
SNP	Gene region	PSNP-trend
RS6115	SERPINA5	6.08e-06
RS6112	SERPINA5	2.22637e-05
RS6108	SERPINA5	0.000277915
RS10139508	SERPINA5	0.000747962
RS850316	MASP1	0.000814993
RS10984462	HEMGN	0.000866306
RS2292151	TICAM1	0.000877796
RS1050013	SERPINA5	0.00113901
RS1342852	IRF2	0.00136353
RS9427401	FCGR2A	0.00164634
RS1548731	TLR7/TLR8	0.00175633
RS8120	TICAM1	0.00176607
RS3815623	MASP1	0.00190229
RS2027618	CADM1	0.00200433
RS178997	TLR7/TLR8	0.00220927
RS11622033	SERPINA5	0.00280425
RS10306163	PTGS1	0.00298353
RS9854005	MUC13	0.00450889
RS170431	TFF2/TFF1	0.00478414
RS16938766	LY96	0.00484609
RS2069974	SERPINA5	0.00505063
RS11614164	TNFRSF1A	0.00519537
RS698088	MASP1	0.00527208
RS10760017	HEMGN	0.00700098
RS16965867	DPEP1	0.0078925
RS6489711	TNFRSF1A	0.00811116
RS12432194	ISGF3G	0.0084127
RS334809	IL5RA	0.00858455
RS706473	C8A/C8B	0.00898883
RS514921	MMP1	0.00907904
RS9299281	PTGS1	0.00925667
RS10306162	PTGS1	0.00927544
RS2072633	SLC44A4/EHMT2/C2	0.0094248
RS10171839	IL8RA	0.00962767
RS10864091	C4BPB/C4BPA	0.00983649
RS5741883	TLR7/TLR8	0.00983809
RS7762161	CCR6	0.0101605
RS2147905	TNFRSF14	0.0102385
RS163551	IL5RA	0.0103882
RS12655166	NR3C1	0.0106208
RS7550231	TNFRSF14	0.0108126
RS199205	BMP6	0.0108874
RS10984361	HEMGN	0.0113846
RS1109452	MASP1	0.0114543
RS4807651	TICAM1	0.0115778
RS4251569	IRAK4	0.0116047
RS6672381	TNFRSF14	0.0118961
RS10797433	TNFRSF14	0.0119539
RS3761621	TLR7/TLR8	0.0125709
RS6696471	IL28RA	0.0132153
RS3775291	TLR3	0.0132443
RS7820086	LY96	0.0135585
RS3758254	HEMGN	0.0137062
RS3862481	ITGB4	0.014113
RS3733491	MUC7	0.0150839
RS1519309	TLR3	0.0157031
RS17114696	TFF3	0.0158474
RS2269066	C5	0.0165621
RS1886730	TNFRSF14	0.0166106
RS3813498	FOXO3A	0.0170998
RS2281852	TNFRSF14	0.0172858
RS4273915	PTGS1	0.0178056
RS10797434	TNFRSF14	0.0183452
RS225334	TFF2/TFF1	0.0186832
RS6042065	FKBP1A	0.0189171
RS706469	C8A/C8B	0.0190377
RS4613505	MUC13	0.0193928
RS7946008	MUC5B/TOLLIP	0.0205677
RS11673207	C5AR1	0.0207748
RS8013400	BDKRB2/BDKRB1	0.0209301
RS6845543	TLR3	0.0212313
RS9882808	MUC13	0.0219342
RS778584	CD14	0.0220921
RS3774275	MASP1	0.0221661
RS1059492	IRF2	0.0225458
RS1268161	FOXO3A	0.022567
RS10136243	SERPINA5	0.0226849
RS10891859	CADM1	0.0228357
RS2025345	IL2RA	0.0230608
RS4679394	MUC13	0.0233333
RS12190826	MYB	0.0233612
RS2693052	VSIG9	0.0234565
RS7947456	CADM1	0.0235447
RS2877822	MUC13	0.0238052
RS12604758	LMAN1	0.0238361
RS2257763	TNFRSF14	0.0240892
RS367624	MUC15	0.0242756
RS2234161	TNFRSF14	0.0253786
RS6794523	IL5RA	0.0255976
RS8016905	BDKRB2/BDKRB1	0.0256879
RS11196236	TCF7L2	0.026107
RS1547550	GLS/STAT1	0.02626
RS3825977	SMAD3	0.026394
RS6109838	FKBP1A	0.026963
RS6099053	BPI/LBP	0.0270843
RS491025	PTGIS	0.0272178
RS163550	IL5RA	0.0276103
RS7008760	TNFRSF10C	0.0281767
RS959396	PAX5	0.0284793
RS1143643	IL1B	0.0287311
RS859	IL16	0.0291188
RS16860738	IL28RA	0.029195
RS1609454	MBD3L1/MUC16	0.0295011
RS178740	TFF2/TFF1	0.0300694
RS10863430	IKBKE/RASSF5	0.0302869
RS13382561	IL1RN	0.0309496
RS3093000	CCR6	0.03123
RS4940867	LMAN1	0.0313535
RS10985127	C5	0.0315149
RS3800229	FOXO3A	0.0315245
RS7860896	TLR4	0.0317307
RS885334	IL10	0.0319073
RS7084875	TCF7L2	0.0320356
RS749596	TCF7L2	0.0321176
RS225358	TFF2/TFF1	0.0323769
RS3778588	FOXO3A	0.0324897
RS7239759	LMAN1	0.0327153
RS2229238	IL6R	0.0330514
RS293983	MUC15	0.0342427
RS4862632	TLR3	0.03509
RS7866582	PTGS1	0.0350972
RS10186759	TCF7L1	0.0353277
RS4957381	C6	0.035682
RS6514337	FKBP1A	0.0357825
RS4900318	BDKRB2/BDKRB1	0.0358446
RS9486901	FOXO3A	0.0358665
RS12728136	IKBKE/RASSF5	0.0359771
RS2033784	SMAD3	0.0363277
RS7973914	LTBR	0.0363586
RS4830805	TLR7/TLR8	0.0363777
RS1360166	PAX5	0.0368144
RS7215373	NOS2A	0.0369175
RS225416	TFF3	0.0369557
RS737693	MMP3/MMP12	0.0371563
RS4981494	ISGF3G	0.0371798
RS6495560	IL16	0.0374621
RS6686931	IL10	0.0376145
RS1143633	IL1B	0.0377358
RS3750920	MUC5B/TOLLIP	0.0378114
RS12437294	SERPINA5	0.0380955
RS4940868	LMAN1	0.0383951
RS7697761	HPGD	0.0397691
RS8192047	MGST2	0.0398026
RS2269067	C5	0.0398287
RS710475	MASP1	0.0400003
RS4648058	NFKB1	0.040039
RS698094	MASP1	0.0402347
RS945039	BDKRB2/BDKRB1	0.0402833
RS2951826	DEFB1	0.0405152
RS3826620	TNFRSF11A	0.040589
RS6024876	BPI/LBP	0.0407213
RS7444800	C6	0.0408531
RS2978880	DEFB1	0.0413034
RS882731	SERPINA5	0.0418049
RS2290239	C1RL	0.0418672
RS3759333	LTBR	0.0418938
RS7574427	IL1RN	0.041927
RS1927906	TLR4	0.0420259
RS10772367	C1RL	0.0426543
RS6464443	TBXAS1	0.0426593
RS9790601	NFKB1	0.0428848
RS9817244	MUC13	0.0429227
RS7558013	IL18R1	0.0430511
RS6641138	TLR7/TLR8	0.0436775
RS911749	BMP6	0.044218
RS752998	TLR4	0.0446347
RS7549250	IL6R	0.0446818
RS3759334	LTBR	0.0447056
RS9493157	CTGF	0.0448293
RS10494879	IL10	0.0451421
RS7020413	PAX5	0.0457315
RS3735351	TBXAS1	0.0461241
RS4900312	BDKRB2/BDKRB1	0.0470023
RS7805828	IL6	0.0470685
RS293969	MUC15	0.0476166
RS1126618	C4BPB/C4BPA	0.0478368
RS2734335	SLC44A4/EHMT2/C2	0.0479684
RS7852624	PAX5	0.0479784
RS537160	SLC44A4/EHMT2/C2	0.0482721
RS7194886	NOD2	0.0484779
RS13108688	TLR3	0.0484789
RS13126816	TLR3	0.0485445
RS1470002	SMAD3	0.0487996
RS3024498	IL10	0.0488016
RS10760134	C5	0.0488715
RS7118481	MUC5B/TOLLIP	0.0491155
RS270406	BMP6	0.0493413
RS2289263	SMAD3	0.0494413
RS17434403	IKBKE/RASSF5	0.0495015
RS4766679	OAS1/OAS2/OAS3	0.0495352
RS1885002	C8A/C8B	0.0496471
RS11629568	SMAD3	0.0498328
RS9505276	BMP6	0.0499558
RS2297546	IKBKE/RASSF5	0.0501706
RS1298301	OAS1/OAS2/OAS3	0.0502183
RS1598859	NFKB1	0.050255
RS1955653	SERPINA5	0.0513663
RS1800515	BDKRB2/BDKRB1	0.0515195
RS1507759	CD55	0.0516351
RS7901781	AKR1C3	0.0519543
RS9505270	BMP6	0.0520202
RS2029496	MUC7	0.0521903
RS850313	MASP1	0.0522805
RS6918698	CTGF	0.0524343
RS1573257	PAX5	0.0525903
RS3755867	NFKB1	0.0526658
RS12129555	IL24/FAIM3	0.0527172
RS315951	IL1RN	0.0528089
RS9825756	MUC4	0.0529092
RS179019	TLR7/TLR8	0.053617
RS2333685	NCF2	0.0540835
RS11188697	BLNK	0.0543129
RS11003134	MBL2	0.0543574
RS850307	MASP1	0.0552448
RS4518666	TNFRSF10C	0.0553313
RS508757	PTGIS	0.0556662
RS3726	IL16	0.0561076
RS17056704	IL12B	0.0561903
RS2741143	DEFB1	0.0564915
RS10760135	C5	0.0568425
RS334807	IL5RA	0.0575182
RS315947	IL1RN	0.0579295
RS4960348	BMP6	0.0584344
RS3784681	SMAD3	0.058648
RS4831995	TCF7L1	0.0587677
RS7181556	SMAD3	0.0589716
RS3744711	C1QBP	0.0590997
RS4698861	NFKB1	0.0592434
RS1521070	VSIG9	0.0593745
RS485497	IL12A	0.0595388
RS8031627	SMAD3	0.0596904
RS2230748	CD97	0.0598153
RS12648696	NFKB1	0.0598793
RS753279	CD14	0.0600391
RS722429	INSL3/JAK3	0.0608697
RS7254789	GDF15	0.0609318
RS6754757	TCF7L1	0.0609791
RS3761624	TLR7/TLR8	0.0610491
RS4077341	TNFRSF10C	0.0610914
RS928501	CTGF	0.0623274
RS178737	TFF2/TFF1	0.0624623
RS3824612	ALOX5	0.0627364
RS3824344	PAX5	0.0629587
RS4778641	IL16	0.0636921
RS13182800	NR3C1	0.0642112
RS8192002	MGST2	0.0647276
RS1076039	ALOX15	0.0648284
RS853361	CD83	0.0648599
RS7541244	IKBKE/RASSF5	0.0649493
RS11624899	BDKRB2/BDKRB1	0.0652334
RS1295685	IL5/RAD50/IL4	0.0653547
RS4608848	TLR3	0.0658037
RS2014486	MUC5B/TOLLIP	0.0659252
RS12953047	NOG	0.0659768
RS7045259	PAX5	0.0663402
RS872117	BDKRB2/BDKRB1	0.066528
RS10752001	AKR1C3	0.0667193
RS1835812	TCF7L1	0.066745
RS7080044	TCF7L2	0.0669036
RS8141314	MIF	0.0673226
RS10491067	BLNK	0.0673913
RS17287745	NR3C1	0.0681332
RS9948377	LMAN1	0.0681863
RS17056706	IL12B	0.068304
RS6041716	FKBP1A	0.0683106
RS1013150	TLR7/TLR8	0.0683319
RS1800893	IL10	0.0691354
RS2699995	TLR7/TLR8	0.069136
RS10863389	IKBKE/RASSF5	0.069256
RS17361668	MMP3/MMP12	0.0692634
RS724781	S100A9	0.0693277
RS16860321	ITGA6	0.0694064
RS17015767	IL10	0.069606
RS7297327	C1RL	0.069652
RS7815674	MSR1	0.0700871
RS2215021	TGFA	0.0702086
RS4556017	MUC12	0.0702215
RS4822450	MIF	0.0702219
RS8044354	NOD2	0.0704407
RS494620	SLC44A4/EHMT2/C2	0.0712474
RS710462	MASP1	0.071332
RS7039400	PLAA	0.0721382
RS7273966	BPI/LBP	0.072222
RS945040	BDKRB2/BDKRB1	0.0728331
RS11206932	C8A/C8B	0.0730224
RS4977722	PLAA	0.0732253
RS17201246	KPNA1	0.0742992
RS1393343	PTGIS	0.0743092
RS10744790	OAS1/OAS2/OAS3	0.0744119
RS12206094	FOXO3A	0.0745058
RS2280401	FCGRT	0.0750807
RS1927907	TLR4	0.0751063
RS16840252	CTLA4	0.0755041
RS2569471	KLK11/KLK13	0.0759285
RS10759932	TLR4	0.0759649
RS315927	IL1RN	0.0762646
RS1367038	BCDO2	0.076438
RS1800896	IL10	0.0766626
RS969310	SELL/SELE	0.0773548
RS10306135	PTGS1	0.077375
RS184432	TFF2/TFF1	0.0781004
RS10735340	LTA4H	0.0788511
RS159293	CCL1	0.0791965
RS3733003	MASP1	0.0793276
RS2293958	DEFB1	0.0794529
RS7601117	TCF7L1	0.0795334
RS7037117	TLR4	0.079808
RS2113716	IFNW1/IFNA21	0.0800351
RS10902089	MUC6/MUC2	0.0801438
RS7768807	IRF4	0.0803452
RS12603626	NOG	0.0804321
RS3008	INSL3/JAK3	0.0806873
RS12255372	TCF7L2	0.0807073
RS4897554	CTGF	0.0808166
RS2070477	GGT1	0.0808296
RS2200287	TNFSF11	0.0809376
RS2364482	LTBR	0.0810591
RS626750	MMP3/MMP12	0.0810681
RS4871846	TNFRSF10C	0.0812832
RS2702842	DEFB1	0.0815588
RS4807650	TICAM1	0.0816113
RS6517167	IFNGR2	0.0821656
RS3790558	IL12RB2	0.0822622
RS1583005	CD14	0.0822841
RS2250656	C3	0.0823336
RS3756093	IRF2	0.0824983
RS11209050	IL12RB2	0.083114
RS3771202	IL1R1	0.0832812
RS3782721	TNFRSF1A	0.0833422
RS2660846	LTA4H	0.0837682
RS11637659	SMAD3	0.0838763
RS1638590	TLR7/TLR8	0.0840936
RS1473037	IRF4	0.0844856
RS7785584	TBXAS1	0.0847447
RS644045	SLC44A4/EHMT2/C2	0.0847925
RS2148072	TNFSF11	0.0852921
RS382410	IL12RB1	0.0862439
RS6820303	KIT	0.0864268
RS10827164	ITGB1	0.0867165
RS8104577	KLK11/KLK13	0.0873047
RS340813	IL5RA	0.0876424
RS16987224	TLR7/TLR8	0.0876489
RS10498673	BMP6	0.0880078
RS665691	C1QA/C1QB/C1QC	0.0881328
RS734999	TNFRSF14	0.0890873
RS4620285	TNFRSF10C	0.0890923
RS700233	C9	0.0893025
RS2304207	IRF3	0.0893738
RS9525643	TNFSF11	0.0895424
RS1360093	TLR4	0.0896097
RS13263953	DEFA6/DEFA4	0.0898333
RS2672785	MUC5B/TOLLIP	0.0900252
RS7970844	ITGA7	0.0902141
RS3024496	IL10	0.0905516
RS11613834	C1RL	0.090907
RS16950543	SMAD3	0.0918014
RS4940460	LMAN1	0.0920977
RS6090996	PTGIS	0.0921636
RS10421916	INSL3/JAK3	0.092173
RS2292350	ALOX12	0.0921961
RS3168046	MUC5B/TOLLIP	0.0923586
RS10426620	KLK11/KLK13	0.0924284
RS912113	FKBP1A	0.0941602
RS4368250	SMAD4	0.0942955
RS17754055	IFNB1	0.09445
RS2733407	VSIG9	0.0944565
RS13150331	TLR2	0.0955081
RS2029582	IL1RN	0.0955919
RS5995357	NCF4	0.0957474
RS31400	CSF2	0.0961179
RS17293443	SMAD3	0.0965833
RS10748663	BLNK	0.0975398
RS1425551	IRF2	0.0977971
RS4251513	IRAK4	0.0978935
RS9899183	TNFSF13/EIF4A1	0.0980032
RS4920086	TFF2/TFF1	0.098282
RS2041739	IL18R1	0.0984724
RS9951012	TNFRSF11A	0.0986891
RS10850109	OAS1/OAS2/OAS3	0.0990337
RS17258746	C4BPB/C4BPA	0.0990722
RS179021	TLR7/TLR8	0.0993234
RS2738081	DEFA6/DEFA4	0.0994174
RS12489890	MASP1	0.0996988
RS883484	PTGS1	0.0999615
RS1000222	MGST2	0.100021
RS1800450	MBL2	0.100485
RS235751	BMP2	0.10101
RS5030717	TLR4	0.101027
RS7966098	LTA4H	0.101491
RS2347126	SPARC	0.102048
RS434815	IL12RB1	0.102636
RS231983	TNFSF10	0.102883
RS12461754	CD97	0.102956
RS3829168	MBL2	0.103172
RS2980937	DEFB1	0.103953
RS1800871	IL10	0.104193
RS1800872	IL10	0.104193
RS11587500	IL28RA	0.104267
RS7248637	CD209	0.104774
RS225327	TFF2/TFF1	0.104954
RS7945560	MUC15	0.104999
RS5744055	TLR7/TLR8	0.105062
RS10071904	C6	0.105185
RS8019677	SERPINA5	0.105283
RS7244227	SMAD4	0.105488
RS850319	MASP1	0.105561
RS12643234	MGST2	0.105736
RS789185	NCF2	0.106279
RS2011471	HPGD	0.106686
RS10759930	TLR4	0.10698
RS12184413	MMP7	0.107011
RS270413	BMP6	0.10717
RS9669952	ALOX5AP	0.107201
RS2736433	KLK11/KLK13	0.107352
RS10504554	LY96	0.107768
RS230493	NFKB1	0.107943
RS13020971	ITGA6	0.108216
RS2738052	DEFB1	0.108282
RS1342137	DEFB127	0.108573
RS4918796	TCF7L2	0.108695
RS3758163	PAX5	0.108871
RS9931630	MMP2	0.109096
RS1325798	TNFSF11	0.109196
RS7171540	IL16	0.109571
RS4940866	LMAN1	0.109606
RS9864699	MUC13	0.109774
RS6696924	C8A/C8B	0.11002
RS12621273	ITGA6	0.11046
RS7236060	TNFRSF11A	0.111168
RS698084	MASP1	0.111238
RS7552033	IKBKE/RASSF5	0.111281
RS11196203	TCF7L2	0.111447
RS6826961	MUC7	0.111466
RS5744088	TLR7/TLR8	0.111932
RS872153	TICAM1	0.112013
RS2977812	DEFA6/DEFA4	0.112102
RS4240691	DEFA5	0.11226
RS4897555	CTGF	0.112487
RS11003118	MBL2	0.112505
RS315942	IL1RN	0.112582
RS1468673	C5	0.112591
RS12382299	TLR7/TLR8	0.113055
RS12714139	TCF7L1	0.113527
RS3824341	PAX5	0.113733
RS4948671	ALOX5	0.114622
RS2068361	BMP6	0.114963
RS1565096	ALOX5	0.114985
RS12377632	TLR4	0.115097
RS17659192	IL5RA	0.11522
RS6977672	TBXAS1	0.11525
RS12251307	IL2RA	0.115486
RS12629300	LTF	0.11549
RS31481	CSF2	0.115634
RS6998500	DEFA6/DEFA4	0.115732
RS3815735	SPINK5	0.116296
RS7123686	BCDO2	0.116296
RS3755994	MGST2	0.116557
RS614549	SLC44A4/EHMT2/C2	0.11659
RS1863316	IRF2	0.116807
RS2072711	NCF4	0.11705
RS7935378	MMP7	0.117118
RS9972423	SMAD3	0.117305
RS7860542	PLAA	0.117506
RS4329505	IL6R	0.118239
RS9325071	SPINK5	0.11835
RS8057341	NOD2	0.118398
RS3760739	KLK11/KLK13	0.118409
RS10891842	CADM1	0.118414
RS267186	BMP6	0.11842
RS2764261	FOXO3A	0.11848
RS10800519	FCGR3A	0.118567
RS3749331	MUC4	0.118655
RS2691241	KLK11/KLK13	0.118983
RS1470003	SMAD3	0.119453
RS1329449	C8A/C8B	0.120061
RS529381	MMP1	0.120157
RS8111512	MBD3L1/MUC16	0.120221
RS1800629	LTA/TNF	0.120677
RS761964	C8A/C8B	0.120742
RS10096781	DEFA1	0.120883
RS3816997	SOCS2	0.120977
RS2887104	LTA4H	0.121083
RS17417136	MBD3L1/MUC16	0.121191
RS4830808	TLR7/TLR8	0.121258
RS850309	MASP1	0.121273
RS3810091	KLK11/KLK13	0.121607
RS4821544	NCF4	0.121628
RS3733475	IRF2	0.121742
RS6812958	IRF2	0.121911
RS1523300	TGFA	0.122063
RS660599	MMP3/MMP12	0.122588
RS7899538	IL2RA	0.122713
RS3775543	IRF2	0.122769
RS7709212	IL12B	0.122882
RS12968012	SMAD4	0.123128
RS4679392	MUC13	0.123207
RS643281	MMP7	0.123789
RS13146207	IRF2	0.124295
RS3014859	S100A9	0.124421
RS12499577	IRF2	0.124455
RS2154611	GGT1	0.124715
RS497069	PTGIS	0.12486
RS6069668	BPI/LBP	0.125511
RS760519	NCF4	0.125564
RS7099684	ALOX5	0.125606
RS893473	SMAD3	0.125727
RS795597	MGST2	0.12581
RS10824792	MBL2	0.126229
RS2033467	SPARC	0.12642
RS1019178	TBXAS1	0.126431
RS2108033	TBXAS1	0.126582
RS7719521	SPARC	0.126651
RS7657186	TLR3	0.126943
RS7908486	TCF7L2	0.127317
RS155148	ITGA4	0.127578
RS910141	BMP2	0.127726
RS10184828	ITGA6	0.128523
RS4501842	IKBKE/RASSF5	0.128529
RS3935644	ALOX5AP	0.128888
RS3107764	MUC4	0.129027
RS10878766	IFNG	0.129634
RS351554	MSR1	0.129977
RS793773	IRF2	0.130351
RS3917012	VCAM1	0.130635
RS6741339	TCF7L1	0.130852
RS7584971	ITGA6	0.130893
RS315957	IL1RN	0.13129
RS16982345	GDF15	0.131347
RS2111234	NOD2	0.132244
RS1293745	OAS1/OAS2/OAS3	0.132329
RS975020	BCDO2	0.132391
RS2749812	C1QR1/CD93	0.132471
RS11135059	IL12B	0.132787
RS470530	MMP1	0.132852
RS476569	C9	0.133023
RS2160203	IL18R1	0.133186
RS2688492	MUC4	0.133189
RS3843293	NCF2	0.133349
RS11617473	ALOX5AP	0.13363
RS11717574	TLR9	0.133664
RS2005154	PAX5	0.133922
RS17692502	IFNW1/IFNA21	0.134767
RS1416835	IL28RA	0.134929
RS11625405	BDKRB2/BDKRB1	0.134967
RS389883	C4B	0.135017
RS8192004	MGST2	0.135054
RS10489626	IL12RB2	0.135127
RS3814570	TCF7L2	0.135303
RS1705392	CD180	0.135575
RS3756103	IRF2	0.136724
RS11171659	ITGA7	0.136778
RS6656929	IL23R	0.136798
RS567826	PRDM1	0.137364
RS3848180	IL16	0.137709
RS592229	C4B	0.137851
RS11117909	IKBKE/RASSF5	0.137859
RS6557616	TNFRSF10C	0.137962
RS7903424	TCF7L2	0.138184
RS12937543	TNFSF13/EIF4A1	0.138645
RS179011	TLR7/TLR8	0.138869
RS10904411	AKR1C3	0.138924
RS230515	NFKB1	0.139041
RS4679366	MUC13	0.139088
RS1404319	KLK11/KLK13	0.139228
RS3760738	KLK11/KLK13	0.139326
RS4920087	TFF2/TFF1	0.139426
RS11066456	OAS1/OAS2/OAS3	0.139657
RS795589	MGST2	0.139783
RS2660848	LTA4H	0.139882
RS7674640	NFKB1	0.140281
RS17161326	TBXAS1	0.140323
RS2227282	IL5/RAD50/IL4	0.140393
RS8101249	GDF15	0.141206
RS4845623	IL6R	0.14152
RS6601900	AKR1C3	0.141962
RS9324924	NR3C1	0.142328
RS2881558	SPARC	0.142584
RS973635	IL1RN	0.142689
RS10512764	C6	0.143092
RS2735733	MUC5B/TOLLIP	0.143134
RS7770216	HLA-B	0.143265
RS7806848	TBXAS1	0.143442
RS11775034	DEFA3	0.143486
RS12714138	TCF7L1	0.144101
RS2980938	DEFB1	0.144325
RS11613055	IL23A/STAT2	0.144594
RS8031107	IL16	0.144771
RS2291652	MUC4	0.1452
RS7311880	ITGA7	0.146166
RS383302	MSR1	0.146233
RS4862633	TLR3	0.146246
RS454654	BMP6	0.146248
RS12761346	BLNK	0.146555
RS9033	TRADD	0.14668
RS12458752	SMAD4	0.14682
RS2298900	SELL/SELE	0.1469
RS10850104	OAS1/OAS2/OAS3	0.147257
RS2072136	OAS1/OAS2/OAS3	0.147257
RS10889667	IL23R	0.147357
RS3778607	IRF4	0.147415
RS17811426	SMAD4	0.14753
RS2844458	SLC44A4/EHMT2/C2	0.147758
RS12629357	MASP1	0.14797
RS7830593	TNFRSF10C	0.148238
RS11085101	TICAM1	0.1484
RS2162610	CTLA4	0.148827
RS1035126	IL18R1	0.149171
RS6041970	FKBP1A	0.149474
RS2745557	PTGS2	0.149519
RS11205276	S100A9	0.149742
RS10882742	BLNK	0.149876
RS2104286	IL2RA	0.150082
RS793779	IRF2	0.150169
RS1914926	TLR3	0.150276
RS10900216	ALOX5	0.150755
RS6988319	DEFA5	0.15089
RS10502001	MMP7	0.151045
RS10740521	MBL2	0.151397
RS6749114	IL18R1	0.151558
RS884002	CXCL10	0.152106
RS12204202	CD83	0.152497
RS6593485	ALOX5	0.153339
RS6421972	MUC6/MUC2	0.153352
RS4682535	VSIG9	0.153375
RS17033015	NFKB1	0.153563
RS10911367	NCF2	0.153706
RS2284212	TBXAS1	0.153871
RS920728	MBL2	0.154193
RS3774282	MASP1	0.15444
RS569444	MMP3/MMP12	0.154727
RS598638	IL12A	0.155149
RS820176	ITGB4	0.155554
RS6602398	IL2RA	0.155595
RS179016	TLR7/TLR8	0.155598
RS7596684	IL1B	0.156252
RS11085100	TICAM1	0.156333
RS7725816	SPINK5	0.156926
RS10426074	C5AR1	0.157333
RS6707676	ITGA6	0.157346
RS10488707	CADM1	0.15769
RS17574949	CCL1	0.158347
RS3792421	IL5RA	0.158843
RS11225314	MMP7	0.159408
RS4814229	FKBP1A	0.159423
RS1020759	NFKB1	0.16027
RS340833	IL5RA	0.160422
RS11726145	HPGD	0.160444
RS1169	HCLS1	0.160958
RS7944723	MUC6/MUC2	0.160983
RS11667267	TICAM1	0.161219
RS10508975	MBL2	0.16128
RS352143	TLR9	0.161341
RS3917273	IL1R1	0.161375
RS3782239	ITGA7	0.16141
RS3134889	KIT	0.161677
RS11214139	BCDO2	0.161686
RS909484	NCF4	0.161757
RS7306191	ITGA7	0.162583
RS11669237	KLK11/KLK13	0.16261
RS4531696	IL16	0.162677
RS2211630	AKR1C3	0.163264
RS4901265	PTGDR	0.163271
RS2666970	IRF4	0.163726
RS7776857	IL6	0.163755
RS4529181	SPINK5	0.164369
RS802975	PTGDR	0.165114
RS7138107	IFNG	0.165159
RS6014601	BPI/LBP	0.165485
RS778587	CD14	0.165742
RS17004044	MIF	0.165801
RS8100230	MBD3L1/MUC16	0.166056
RS12461757	MBD3L1/MUC16	0.166203
RS17199235	BMPR2	0.166276
RS6530946	MSR1	0.166377
RS3914010	MASP1	0.167502
RS6736348	TCF7L1	0.168068
RS25887	CSF2	0.168295
RS243866	MMP2	0.168474
RS2916196	S100A9	0.168667
RS4147359	IL2RA	0.168963
RS179012	TLR7/TLR8	0.169188
RS9392502	IRF4	0.169418
RS17091075	SERPINA5	0.169559
RS587759	CSF2	0.169803
RS4769062	ALOX5AP	0.170174
RS11080344	NOS2A	0.171177
RS12466288	IL1R2	0.171206
RS246844	CSF2	0.171737
RS163546	IL5RA	0.172042
RS6745529	TCF7L1	0.172121
RS8034928	IL16	0.172232
RS1874618	MGST2	0.1723
RS17050847	MGST2	0.172533
RS12771266	MBL2	0.173191
RS10132416	BDKRB2/BDKRB1	0.173246
RS7072398	IL2RA	0.173577
RS7034716	TGFBR1	0.173696
RS4407980	PAX5	0.173733
RS1131445	IL16	0.173759
RS4804375	MBD3L1/MUC16	0.173876
RS6487290	C1RL	0.173885
RS13022757	IL1R2	0.174117
RS179018	TLR7/TLR8	0.17462
RS6502804	ALOX15	0.174833
RS2118612	SMAD3	0.174916
RS231777	CTLA4	0.174917
RS2619112	ALOX15	0.174973
RS1461567	IRAK4	0.175505
RS7679689	CXCL10	0.175627
RS9266772	MICA	0.175838
RS10009261	IRF2	0.176105
RS7213501	NOG	0.176141
RS6024842	BPI/LBP	0.176238
RS743562	IL5/RAD50/IL4	0.176264
RS6856027	TLR3	0.17642
RS3856848	IL5RA	0.176531
RS6069597	BPI/LBP	0.176895
RS10758407	PAX5	0.17711
RS16924159	IL33	0.177599
RS1609798	NFKB1	0.177675
RS11084049	KLK11/KLK13	0.177883
RS853369	CD83	0.177889
RS10502202	CADM1	0.178208
RS3093009	CCR6	0.17823
RS4807653	TICAM1	0.17829
RS13157304	CD180	0.178399
RS880092	TCF7L1	0.178622
RS1065080	SMAD3	0.178823
RS3804797	IL5RA	0.178974
RS230533	NFKB1	0.179012
RS3758180	PAX5	0.179094
RS155141	ITGA4	0.179737
RS2540484	LTA4H	0.18005
RS11225308	MMP7	0.180292
RS6666087	IKBKE/RASSF5	0.181223
RS220836	CADM1	0.181304
RS7351079	KLK11/KLK13	0.182224
RS1048103	ITGA7	0.182262
RS12578695	ITGA7	0.182666
RS179009	TLR7/TLR8	0.183151
RS17098318	MMP7	0.183466
RS4425986	C4BPB/C4BPA	0.184011
RS2555629	HPGD	0.184211
RS12628766	MIF	0.184286
RS2288248	IRF2	0.184398
RS17040266	TGFA	0.184726
RS1856748	IL24/FAIM3	0.18486
RS7118775	MMP7	0.184893
RS6069757	BPI/LBP	0.185265
RS168681	CSF2	0.187382
RS687628	C8A/C8B	0.188515
RS4455312	MASP1	0.188652
RS179013	TLR7/TLR8	0.188773
RS17294280	SMAD3	0.188875
RS11959122	C9	0.188946
RS624298	C8A/C8B	0.189026
RS12504339	CXCL10	0.189044
RS12530474	CD83	0.189061
RS340805	IL5RA	0.189113
RS12215656	BMP6	0.189198
RS9266375	HLA-B	0.189494
RS796988	IRF2	0.189568
RS6745204	TCF7L1	0.189897
RS4851534	IL1R2	0.190175
RS3134883	IL2RA	0.190342
RS1883230	PRDM1	0.190589
RS1423000	SPINK5	0.190617
RS10818488	C5	0.190782
RS789177	NCF2	0.190811
RS10872428	MYB	0.191243
RS8106574	C3	0.191299
RS4649195	IL28RA	0.191354
RS1775589	IRF4	0.191598
RS6819801	IRF2	0.192466
RS10882757	BLNK	0.193096
RS10521209	NOD2	0.1931
RS2293411	ITGA7	0.193112
RS10458966	CADM1	0.19319
RS768023	FOXO3A	0.193639
RS4072037	MUC1	0.193986
RS6134703	FKBP1A	0.194156
RS700231	C9	0.194444
RS2540474	LTA4H	0.194563
RS11568818	MMP7	0.194652
RS2193049	IFNG	0.194831
RS2070721	IRF1	0.194974
RS10450309	MBL2	0.19537
RS2741109	DEFB1	0.196128
RS2302996	CD97	0.196377
RS10511934	PAX5	0.196557
RS11639295	SMAD3	0.196801
RS2738108	DEFA6/DEFA4	0.196834
RS4749955	IL2RA	0.19699
RS4845108	IKBKE/RASSF5	0.197224
RS7903146	TCF7L2	0.197353
RS11569429	C3	0.19739
RS650108	MMP3/MMP12	0.197662
RS267180	BMP6	0.198329
RS4946721	PRDM1	0.198653
RS7769495	BMP6	0.198798
RS4880020	PAX5	0.199008
RS12248290	MBL2	0.199261
RS10866820	TNFRSF10C	0.199523
RS2273913	ISGF3G	0.200157
RS4851521	IL1R2	0.200319
RS17111461	BLNK	0.200747
RS8101201	PGLYRP2	0.200827
RS164749	DPEP1	0.201142
RS7733793	SPARC	0.201724
RS1799969	ICAM1	0.201889
RS4807000	TICAM1	0.202142
RS11775193	LY96	0.202153
RS10859526	SOCS2	0.202246
RS10407076	INSL3/JAK3	0.202459
RS13392762	TGFA	0.202616
RS583911	IL12A	0.202631
RS3859452	KLK11/KLK13	0.203035
RS1404318	KLK11/KLK13	0.203043
RS4905466	BDKRB2/BDKRB1	0.203072
RS2472562	DEFA6/DEFA4	0.203283
RS3756094	IRF2	0.203826
RS2159521	CD9	0.204474
RS8178375	MPO	0.204562
RS2584100	ITGB4	0.20463
RS1780629	BPI/LBP	0.20471
RS2550251	MUC4	0.20517
RS6923608	PRDM1	0.20548
RS2059136	MBD3L1/MUC16	0.205898
RS4977723	PLAA	0.205901
RS9894225	ALOX15	0.206059
RS12930346	DPEP1	0.206712
RS2902452	IL1RN	0.206717
RS2277984	C3	0.206833
RS4987351	SELL/SELE	0.206875
RS4715877	CD83	0.206922
RS4878668	PAX5	0.20732
RS2000467	MIF	0.207658
RS2741688	DEFA6/DEFA4	0.207957
RS7701882	SPINK5	0.20804
RS2227306	IL8	0.208161
RS4880037	PAX5	0.208342
RS3212711	INSL3/JAK3	0.208712
RS1042356	ALOX12	0.208943
RS4782390	CYBA	0.209025
RS2043229	TCF7L1	0.209253
RS11579657	IL28RA	0.209424
RS11723606	IRF2	0.209617
RS4778893	IL16	0.209678
RS231731	CTLA4	0.209714
RS2232596	BPI/LBP	0.210051
RS3798315	CCR6	0.210088
RS5744067	TLR7/TLR8	0.210374
RS2206383	DEFB118	0.210585
RS10759934	TLR4	0.210715
RS1978180	TBXAS1	0.210735
RS1341023	BPI/LBP	0.210751
RS2083771	MBL2	0.210873
RS11726275	IRF2	0.210962
RS10103091	DEFA6/DEFA4	0.210992
RS3764874	TNFRSF1A	0.211112
RS1153465	IL5RA	0.211244
RS12722574	IL2RA	0.211484
RS290490	TCF7L2	0.211587
RS7757388	MYB	0.211865
RS4972829	ITGA6	0.212065
RS1991262	LY96	0.212269
RS922996	TNFSF11	0.212485
RS752410	MBD3L1/MUC16	0.21255
RS6464431	TBXAS1	0.212568
RS1293739	OAS1/OAS2/OAS3	0.212619
RS11003137	MBL2	0.212866
RS11950384	SPARC	0.213063
RS11084048	KLK11/KLK13	0.213257
RS11672918	MBD3L1/MUC16	0.213306
RS2741718	DEFB1	0.213586
RS10885410	TCF7L2	0.214964
RS1569922	IL23R	0.215339
RS3212714	INSL3/JAK3	0.215968
RS11225319	MMP7	0.216073
RS7093069	IL2RA	0.216538
RS232006	TNFSF10	0.216538
RS10811554	IFNE1	0.216647
RS2563298	CD14	0.216651
RS12033074	C1QA/C1QB/C1QC	0.216724
RS4072226	IL10	0.216832
RS315943	IL1RN	0.216929
RS3903230	MUC3B	0.216946
RS13027120	IL8RA	0.217593
RS874838	TCF7L1	0.217956
RS4935347	MBL2	0.218379
RS3822356	CD14	0.218627
RS7552167	IL28RA	0.218653
RS673163	MMP3/MMP12	0.218813
RS12656106	NR3C1	0.219123
RS1979855	BMP2	0.21946
RS13139310	IRF2	0.21949
RS9912048	ALOXE3	0.21952
RS11721999	IRF2	0.219814
RS11683679	GLS/STAT1	0.219929
RS13047021	TFF2/TFF1	0.220093
RS9928731	MMP2	0.220141
RS6667202	IL10	0.220195
RS2738050	DEFB1	0.220298
RS11671942	KLK11/KLK13	0.220694
RS12938	SELL/SELE	0.22141
RS10489627	IL12RB2	0.221463
RS11119107	IKBKE/RASSF5	0.221472
RS3780147	PAX5	0.221724
RS2683789	VSIG9	0.221953
RS9612503	MIF	0.222077
RS890193	IRF2	0.222091
RS2071409	MPO	0.222564
RS4726499	TBXAS1	0.222672
RS2943510	MUC5B/TOLLIP	0.222745
RS2761555	NCF2	0.222764
RS10119678	IFNA5/KLHL9/IFNA6/IFNA13/IFNA2/IFNA8	0.223191
RS6812407	IRF2	0.223205
RS3885907	ALOX5AP	0.223773
RS17186582	C4BPB/C4BPA	0.223822
RS8128478	TFF3	0.223853
RS10752641	IL6R	0.224054
RS225414	TFF3	0.224199
RS473698	TGFA	0.224712
RS1362943	TCF7L2	0.224827
RS2546892	IL12B	0.225059
RS4054760	IL5RA	0.225137
RS2066252	BPI/LBP	0.22526
RS1626340	TGFBR1	0.225809
RS10136006	SERPINA5	0.226368
RS12412095	IL2RA	0.226371
RS6069672	BPI/LBP	0.226479
RS698090	MASP1	0.226804
RS3775554	IRF2	0.227367
RS150523	CCL1	0.227544
RS1433048	IL12B	0.228283
RS9398061	PRDM1	0.228532
RS8729	IFNA5/KLHL9/IFNA6/IFNA13/IFNA2/IFNA8	0.229234
RS885146	KLK11/KLK13	0.229295
RS6547609	TCF7L1	0.230172
RS10889680	IL12RB2	0.230784
RS10424978	TICAM1	0.231031
RS178998	TLR7/TLR8	0.231114
RS2141698	ITGA6	0.231718
RS2641772	MUC4	0.231793
RS7910961	IL2RA	0.232088
RS9897850	ALOX12	0.23238
RS4251961	IL1RN	0.232626
RS7461956	DEFA6/DEFA4	0.232869
RS17026654	IL1R1	0.233034
RS156265	MYD88	0.233146
RS179010	TLR7/TLR8	0.233198
RS17243454	MUC15	0.233592
RS3918350	DEFA6/DEFA4	0.233972
RS7033217	IFNB1	0.234072
RS4326315	MUC3B	0.234164
RS6990813	LY96	0.234296
RS11003129	MBL2	0.234636
RS2797507	IRF2	0.234661
RS6585195	TCF7L2	0.235336
RS9248	TCF7L1	0.235582
RS17726737	ITGA6	0.235631
RS11225445	MMP3/MMP12	0.235824
RS2237060	IL5/RAD50/IL4	0.235841
RS4729644	MUC12	0.236178
RS909253	LTA/TNF	0.236378
RS7565670	ITGA6	0.236861
RS778583	CD14	0.236909
RS4516687	HPGD	0.237066
RS7508025	INSL3/JAK3	0.237104
RS448260	C3	0.237113
RS6503697	STAT3	0.23715
RS3745568	C3	0.237445
RS11117564	CD55	0.237516
RS2848716	MICA	0.237986
RS7134860	LTA4H	0.238655
RS11064153	LTBR	0.238705
RS2779248	NOS2A	0.239262
RS1153459	IL5RA	0.239705
RS379527	C3	0.240087
RS908301	TCF7L1	0.24058
RS3789927	BLNK	0.240664
RS2268241	IFNGR2	0.240895
RS1984224	PRDM1	0.241133
RS11604757	MUC6/MUC2	0.241296
RS2069596	BDKRB2/BDKRB1	0.241557
RS179006	TLR7/TLR8	0.241942
RS3794633	DPEP1	0.242066
RS672693	C1QA/C1QB/C1QC	0.242188
RS7171517	IL16	0.242403
RS913243	C1QA/C1QB/C1QC	0.242449
RS17665435	TNFRSF11A	0.242839
RS12754274	IKBKE/RASSF5	0.243045
RS2071171	CCR6	0.243532
RS1847479	TLR10/TLR1/TLR6	0.243569
RS3761376	TFF2/TFF1	0.243645
RS6033672	FKBP1A	0.243689
RS2139634	LTF	0.243947
RS6509510	KLK11/KLK13	0.244054
RS17622656	IRF1	0.244385
RS10501054	MUC15	0.244461
RS868	TGFBR1	0.244478
RS243847	MMP2	0.244478
RS2812427	DLG5	0.24458
RS2206917	BMP2	0.244608
RS1060286	C4BPB/C4BPA	0.244611
RS11003138	MBL2	0.244772
RS9896256	ALOX15B	0.244928
RS1874791	IL12RB2	0.245028
RS7943417	CADM1	0.245038
RS6969927	IL6	0.245151
RS2540487	LTA4H	0.245569
RS2654758	VSIG9	0.245703
RS2033466	SPARC	0.245931
RS11575089	CCR6	0.246903
RS9382940	CD83	0.247055
RS7105871	CADM1	0.247296
RS35236	ITGA2	0.247361
RS9525641	TNFSF11	0.247458
RS9525644	TNFSF11	0.248667
RS1293747	OAS1/OAS2/OAS3	0.248935
RS12318069	IFNG	0.248962
RS17610618	PTPRC	0.249058
RS7677486	IRF2	0.249158
RS9579648	ALOX5AP	0.249238
RS13398222	TCF7L1	0.249977
RS2386841	IL2RA	0.250421
RS3771300	GLS/STAT1	0.250469
RS920727	MBL2	0.250895
RS11677534	IL8RB	0.250899
RS666656	C1QA/C1QB/C1QC	0.250971
RS1545030	SPARC	0.251068
RS2702885	DEFB1	0.251482
RS4426449	TNFRSF11A	0.251516
RS2972587	MBD3L1/MUC16	0.252102
RS12700386	IL6	0.252332
RS1027473	MGST2	0.252549
RS230547	NFKB1	0.252896
RS12976721	MBD3L1/MUC16	0.252978
RS4254165	ALOX5AP	0.253201
RS10905716	IL2RA	0.253362
RS311740	ALOX12	0.253445
RS2236705	TFF3	0.253465
RS30500	TCF7	0.253576
RS2857708	LTA/TNF	0.253594
RS13279849	DEFA5	0.253673
RS27349	CSF2	0.2538
RS11692579	GLS/STAT1	0.254244
RS652785	C8A/C8B	0.254449
RS13036802	DEFB127	0.254493
RS1920984	ITGA6	0.254503
RS220843	CADM1	0.255024
RS5743404	DEFB1	0.255225
RS10854117	MBD3L1/MUC16	0.255397
RS6095543	PTGIS	0.25549
RS2853694	IL12B	0.255499
RS11904105	TCF7L1	0.255524
RS11885498	IL1RN	0.256074
RS7567514	IL1R2	0.256132
RS3803277	ALOX5AP	0.256921
RS6597947	MUC6/MUC2	0.257189
RS9314261	TNFRSF10C	0.257495
RS7562024	GLS/STAT1	0.25779
RS920724	MBL2	0.257957
RS1450656	C7	0.258051
RS3917412	SELL/SELE	0.258219
RS2569472	KLK11/KLK13	0.258469
RS3864094	MASP1	0.258989
RS11571293	CTLA4	0.25925
RS13135792	KIT	0.259352
RS700227	C9	0.259572
RS6585206	TCF7L2	0.25969
RS4776892	SMAD3	0.259747
RS7512140	FCGR2A	0.26046
RS6863190	NR3C1	0.260643
RS6849400	TLR10/TLR1/TLR6	0.260679
RS11883987	IL1R1	0.260778
RS7579737	IL18R1	0.261076
RS17687621	HEMGN	0.261095
RS13187470	C9	0.261316
RS1599961	NFKB1	0.2621
RS312466	ALOX12	0.262185
RS885486	LTF	0.262204
RS6024718	BPI/LBP	0.262758
RS3794766	NOS2A	0.262786
RS2523557	HLA-B	0.262905
RS17078864	LTF	0.262906
RS1296371	OAS1/OAS2/OAS3	0.262952
RS1013186	TGFBR1	0.26302
RS3748022	IKBKE/RASSF5	0.263448
RS8056611	NOD2	0.263737
RS12551256	IL33	0.26387
RS4848306	IL1B	0.264135
RS1792684	SMAD2	0.264892
RS894506	ALOXE3	0.265065
RS2480927	IFNA5/KLHL9/IFNA6/IFNA13/IFNA2/IFNA8	0.265204
RS2637988	IL1RN	0.265425
RS9978223	IFNGR2	0.265455
RS11552708	TNFSF13/EIF4A1	0.265476
RS9808896	IL5RA	0.265481
RS2846705	MMP8	0.265558
RS820168	ITGB4	0.265677
RS10489985	TGFA	0.265955
RS10403907	MBD3L1/MUC16	0.265968
RS16924161	IL33	0.266521
RS3813068	SMAD2	0.266536
RS12972991	IL28B/IL28A	0.266665
RS9267649	SLC44A4/EHMT2/C2	0.266954
RS2257187	HPGD	0.267096
RS7032626	PAX5	0.267142
RS2241393	C3	0.268187
RS230530	NFKB1	0.268685
RS2290611	IL5RA	0.268957
RS17300936	C8A/C8B	0.269046
RS12302993	LTA4H	0.269269
RS4524035	TNFRSF11A	0.269378
RS7639243	LTF	0.269444
RS3020644	SLC44A4/EHMT2/C2	0.269666
RS2464288	OAS1/OAS2/OAS3	0.269869
RS6079018	FKBP1A	0.270485
RS3733492	MUC7	0.270676
RS11118092	IKBKE/RASSF5	0.270697
RS11249020	IL28RA	0.270797
RS2165810	MBL2	0.270956
RS1341022	BPI/LBP	0.271325
RS273504	IL12RB1	0.271636
RS1442849	ALOXE3	0.271776
RS7019575	IL33	0.272068
RS372889	IL12RB1	0.273134
RS10425377	KLK11/KLK13	0.273614
RS7687447	TLR10/TLR1/TLR6	0.273635
RS3793964	MUC5B/TOLLIP	0.273656
RS700220	C9	0.273807
RS1939008	MMP1	0.27402
RS2056403	ITGA2	0.274398
RS1631576	SMAD2	0.274482
RS11043785	C1RL	0.274676
RS12902145	IL16	0.274869
RS444178	MUC15	0.275178
RS6414427	LTF	0.275697
RS335826	IL5RA	0.275814
RS6744454	IL1R1	0.276053
RS10120977	IFNA5/KLHL9/IFNA6/IFNA13/IFNA2/IFNA8	0.27619
RS3017359	TNFRSF11A	0.276597
RS4489498	IL28RA	0.277193
RS3815716	CD97	0.277651
RS6961122	MUC12	0.277744
RS12404537	C1QA/C1QB/C1QC	0.278785
RS12554848	PAX5	0.278852
RS270378	BMP6	0.279159
RS27348	CSF2	0.279317
RS1585213	NFKB1	0.279533
RS2602218	MGST2	0.279626
RS7259651	KLK11/KLK13	0.279752
RS6033660	FKBP1A	0.279776
RS2763982	SLC44A4/EHMT2/C2	0.279996
RS6762462	MASP1	0.28005
RS3736112	CYBA	0.280597
RS2567619	C1QR1/CD93	0.280777
RS6991235	DEFA5	0.28097
RS6998006	DEFA5	0.28097
RS4881400	AKR1C3	0.281035
RS13064994	MASP1	0.281109
RS4326462	PAX5	0.281177
RS2305340	C1RL	0.281312
RS5743942	MUC5B/TOLLIP	0.281384
RS7252229	CD209	0.281394
RS455344	DPEP1	0.281442
RS8094884	TNFRSF11A	0.281819
RS3742257	TNFSF11	0.282507
RS10185897	IL18R1	0.282508
RS4766677	OAS1/OAS2/OAS3	0.283018
RS3774933	NFKB1	0.283279
RS12524473	CD83	0.283554
RS11160320	BDKRB2/BDKRB1	0.283613
RS6707704	ITGA4	0.283705
RS4792214	ALOXE3	0.28384
RS10903047	IL28RA	0.283977
RS17093887	BDKRB2/BDKRB1	0.284313
RS1437559	PTGDR	0.284552
RS2269997	TBXAS1	0.284806
RS1888520	TFF2/TFF1	0.284938
RS261753	C9	0.284971
RS6109816	FKBP1A	0.285143
RS1109501	MUC7	0.285175
RS2280234	GLS/STAT1	0.285391
RS10905656	IL2RA	0.28549
RS9324918	NR3C1	0.285542
RS3764875	TNFRSF1A	0.285589
RS1893509	TNFRSF11A	0.286349
RS2287772	SPINK5	0.286802
RS10790077	CADM1	0.286972
RS13032029	IL1B	0.287067
RS3844289	MASP1	0.287449
RS2702879	DEFA6/DEFA4	0.287575
RS778582	CD14	0.287765
RS7655371	IRF2	0.288053
RS12469788	ITGA6	0.289054
RS10489182	SELL/SELE	0.289517
RS10794293	MUC6/MUC2	0.289725
RS2241392	C3	0.290232
RS699240	NCF2	0.290321
RS7226420	TNFRSF11A	0.290731
RS10973152	PAX5	0.290917
RS1425555	IRF2	0.291299
RS1453136	MGST2	0.291843
RS11196174	TCF7L2	0.291908
RS17026703	IL5RA	0.291918
RS12521436	NR3C1	0.292564
RS10412487	MBD3L1/MUC16	0.292607
RS2706399	IL5/RAD50/IL4	0.292713
RS10988714	TGFBR1	0.294344
RS2550240	MUC4	0.294601
RS11927521	IL12A	0.294691
RS941022	ITGA7	0.29484
RS3803796	TNFSF13/EIF4A1	0.295643
RS875625	TNFSF11	0.295817
RS17433222	C1QA/C1QB/C1QC	0.296048
RS6743132	TCF7L1	0.296056
RS12131065	IL12RB2	0.296114
RS2980942	DEFB1	0.296141
RS7864617	PAX5	0.296208
RS2058623	IL18R1	0.296441
RS2223286	SELL/SELE	0.296567
RS10941432	C9	0.296655
RS8081248	NOS2A	0.296705
RS4940086	SMAD2	0.297069
RS3805716	C6	0.297263
RS20544	MMP9	0.297287
RS17485691	PAX5	0.297288
RS10249648	IL6	0.297332
RS4837963	PTGS1	0.297759
RS9918919	TNFRSF10C	0.298007
RS7079711	TCF7L2	0.298093
RS3774268	MASP1	0.298189
RS17713693	TCF7L1	0.298256
RS4811656	BPI/LBP	0.298524
RS522616	MMP3/MMP12	0.299365
RS4409939	ALOX5AP	0.299922
RS2738116	DEFA6/DEFA4	0.300174
RS9391997	IRF4	0.300598
RS5979768	TLR7/TLR8	0.300706
RS7963015	C1S	0.301649
RS13288123	PAX5	0.301871
RS4674258	IL8RB	0.302048
RS605203	SLC44A4/EHMT2/C2	0.302186
RS2516479	LTA/TNF	0.302363
RS7101437	CADM1	0.302375
RS4719711	IL6	0.302385
RS7037225	TLR4	0.302404
RS7922846	BMPR1A	0.303338
RS10503360	DEFA5	0.303425
RS11652772	ITGB3	0.304353
RS387608	C4B	0.304447
RS2439704	TCF7L1	0.305032
RS1539243	IKBKE/RASSF5	0.305055
RS6723449	IL8RB	0.305188
RS6581077	ITGA7	0.305594
RS17295603	HPGD	0.306057
RS1126579	IL8RB	0.306445
RS11652536	CCL5	0.306772
RS6684439	IL6R	0.306777
RS243864	MMP2	0.306783
RS16867428	ITGA4	0.307032
RS10419198	FCGRT	0.307836
RS7409343	INSL3/JAK3	0.308008
RS11196229	TCF7L2	0.308556
RS16957413	NOG	0.309124
RS3850170	TNFSF10	0.310515
RS2256175	MICA	0.310556
RS10900215	ALOX5	0.310907
RS27618	ITGA2	0.311197
RS11913594	NCF4	0.311517
RS4853521	GLS/STAT1	0.312081
RS6859018	IL12B	0.312114
RS7033839	IFNA7/IFNA10/IFNA16/IFNA17/IFNA14	0.31216
RS1048709	SLC44A4/EHMT2/C2	0.312332
RS12973667	CD97	0.312735
RS698092	MASP1	0.312814
RS7512541	IKBKE/RASSF5	0.31323
RS17711141	TCF7L1	0.313646
RS4607376	NR3C1	0.313743
RS9533173	TNFSF11	0.313795
RS495041	MMP7	0.313905
RS11564263	MUC19	0.314022
RS17121283	IRAK4	0.31544
RS12210175	BMP6	0.315661
RS10964823	IFNB1	0.315774
RS377122	TGFA	0.315888
RS931273	TNFSF11	0.31606
RS2144939	C1QR1/CD93	0.316138
RS3860295	IKBKE/RASSF5	0.316227
RS9917042	CD97	0.316289
RS7251	IRF3	0.316293
RS11135696	TNFRSF10C	0.317029
RS2844580	HLA-B	0.317178
RS1509550	IL16	0.317233
RS2285747	C1QBP	0.317254
RS12636058	KPNA1	0.317399
RS547057	PRDM1	0.317859
RS2546890	IL12B	0.318503
RS10458969	CADM1	0.31891
RS3764556	MBD3L1/MUC16	0.319281
RS11918343	TNFSF10	0.319342
RS10885414	TCF7L2	0.31937
RS12640152	MGST2	0.319594
RS294183	C1QA/C1QB/C1QC	0.319618
RS1051790	MICA	0.319685
RS883182	DEFA3	0.319697
RS1492177	HCLS1	0.319766
RS1862639	ITGA2	0.319837
RS12676414	LY96	0.320081
RS10047420	CADM1	0.320183
RS2548997	IRF1	0.320451
RS12512614	IRF2	0.320542
RS3136558	IL1B	0.320861
RS4919984	TFF2/TFF1	0.321027
RS2384044	MBL2	0.321516
RS17444542	MUC19	0.321688
RS2075859	MUC5B/TOLLIP	0.321767
RS2981006	TNFRSF11A	0.321816
RS8191997	MGST2	0.321832
RS2383529	PTGS2	0.321928
RS2243115	IL12A	0.321987
RS9852845	HCLS1	0.32203
RS791587	IL2RA	0.322526
RS4796123	CCL5	0.322614
RS9533171	TNFSF11	0.322843
RS3771485	TGFA	0.323023
RS9650391	MSR1	0.323131
RS1330317	IFNA7/IFNA10/IFNA16/IFNA17/IFNA14	0.323341
RS17243440	MUC15	0.323734
RS1293758	OAS1/OAS2/OAS3	0.324138
RS6461662	IL6	0.324285
RS454212	C4B	0.324313
RS8178409	MPO	0.324564
RS11768806	IRF5	0.324799
RS659445	SLC44A4/EHMT2/C2	0.324889
RS2569474	KLK11/KLK13	0.324912
RS8072199	NOS2A	0.325359
RS12722561	IL2RA	0.325608
RS5351	EDNRB	0.325923
RS4864921	KIT	0.326316
RS2069588	BDKRB2/BDKRB1	0.326347
RS3776530	C9	0.326586
RS8076900	C1QBP	0.326943
RS2271316	ALOX12	0.327605
RS6780909	KPNA1	0.327609
RS2981398	DEFA6/DEFA4	0.327828
RS10492105	C3AR1	0.328141
RS1342430	C8A/C8B	0.328281
RS2291299	CCL5	0.328525
RS7294478	C1RL	0.328712
RS16979607	CD97	0.329154
RS12982823	KLK11/KLK13	0.329305
RS9267658	SLC44A4/EHMT2/C2	0.330003
RS5020450	LTA4H	0.330258
RS2069812	IL5/RAD50/IL4	0.33097
RS11595128	TCF7L2	0.331127
RS6968225	IRF5	0.332414
RS2688488	MUC4	0.332993
RS3744714	C1QBP	0.333155
RS4408643	MBD3L1/MUC16	0.333364
RS462149	TFF2/TFF1	0.333606
RS6003939	MIF	0.334342
RS460105	DPEP1	0.334402
RS2251396	MICA	0.334624
RS10940094	CD180	0.334895
RS11740965	IRF1	0.334904
RS10511936	PAX5	0.33519
RS2250417	BCDO2	0.335751
RS10733709	TGFBR1	0.336441
RS10111172	TNFRSF10C	0.336481
RS11594681	TCF7L2	0.336656
RS2384075	OAS1/OAS2/OAS3	0.336729
RS578653	PRDM1	0.336763
RS706350	MGST2	0.337291
RS10758418	PAX5	0.337464
RS2963155	NR3C1	0.337624
RS11196175	TCF7L2	0.33818
RS872116	BDKRB2/BDKRB1	0.338748
RS2738159	DEFB1	0.338808
RS9266329	HLA-B	0.338901
RS723465	TCF7L1	0.339003
RS2210463	IL33	0.339196
RS4392921	DEFA5	0.339576
RS6743202	TGFA	0.339948
RS2366914	CADM1	0.340058
RS10922468	PTPRC	0.340089
RS6441996	LTF	0.340469
RS474534	C4B	0.341684
RS267174	BMP6	0.342015
RS3176860	VCAM1	0.34211
RS7217186	ALOX15	0.342111
RS2047139	C3	0.342214
RS6567272	TNFRSF11A	0.342735
RS179007	TLR7/TLR8	0.343286
RS155127	ITGA4	0.343394
RS1838066	MBL2	0.343618
RS154659	DPEP1	0.344161
RS7099874	ALOX5	0.344169
RS4894559	TNFSF10	0.344235
RS4670671	EIF2AK2	0.34466
RS2738166	DEFB1	0.345316
RS12191874	CD83	0.345522
RS3138136	ITGA7	0.345617
RS7657540	IRF2	0.345771
RS3136591	TNFSF10	0.346068
RS12357751	BLNK	0.346554
RS10920345	PTPN7	0.346589
RS231981	TNFSF10	0.347008
RS2115819	ALOX5	0.347062
RS7525530	CD55	0.347405
RS2299893	TBXAS1	0.347464
RS1863643	HPGD	0.347672
RS842461	MUC4	0.348504
RS10758411	PAX5	0.349949
RS951514	BPI/LBP	0.35007
RS1105754	IRF2	0.350214
RS6582484	IRAK4	0.350529
RS6835636	TLR2	0.350675
RS706349	MGST2	0.350711
RS7629198	IL5RA	0.351005
RS4859415	CXCL10	0.351065
RS7496452	IL16	0.351151
RS9399143	MYB	0.351261
RS502093	MUC15	0.351665
RS11086080	INSL3/JAK3	0.351931
RS10125775	PAX5	0.352375
RS10904421	AKR1C3	0.352433
RS1717652	MASP1	0.352544
RS8083014	TNFRSF11A	0.35299
RS12264801	ALOX5	0.353126
RS2064689	IL23R	0.35366
RS10795737	IL2RA	0.353912
RS10814470	PAX5	0.354156
RS11129780	MYD88	0.354861
RS10758412	PAX5	0.354861
RS9990951	HPGD	0.355165
RS929291	OAS1/OAS2/OAS3	0.355323
RS11571316	CTLA4	0.355345
RS1914408	GLS/STAT1	0.355785
RS9663421	IL2RA	0.355895
RS3775977	HPGD	0.356301
RS1792683	SMAD2	0.356529
RS6573596	ISGF3G	0.35681
RS754331	MSR1	0.35696
RS11252932	AKR1C3	0.357109
RS12916733	SMAD3	0.357153
RS9267659	SLC44A4/EHMT2/C2	0.357306
RS1411060	PAX5	0.357474
RS315919	IL1RN	0.35753
RS494379	MMP1	0.357952
RS10895304	MMP7	0.358055
RS6946864	IL6	0.358498
RS3935010	PTPN7	0.359093
RS11132242	IRF2	0.359504
RS3739440	PAX5	0.359651
RS837544	MMP2	0.359939
RS3006471	S100A9	0.359945
RS13376708	IL10	0.360058
RS2237032	KIT	0.360168
RS3006446	S100A9	0.360304
RS6503070	ALOX15B	0.360487
RS10488631	IRF5	0.360891
RS17042407	IL1A	0.361125
RS2863209	IL23R	0.361562
RS13306969	MUC3B	0.361696
RS10749128	TCF7L2	0.362003
RS2801827	DLG5	0.362525
RS8029937	IL16	0.362781
RS5744222	BCDO2	0.362807
RS11676348	IL8RB	0.362851
RS159298	CCL1	0.362975
RS10824797	MBL2	0.363215
RS12359875	IL2RA	0.36342
RS10760672	TGFBR1	0.363636
RS7581133	TCF7L1	0.363908
RS10423231	MBD3L1/MUC16	0.363961
RS12821546	OAS1/OAS2/OAS3	0.364503
RS10824796	MBL2	0.364596
RS4852650	TGFA	0.365158
RS11066468	OAS1/OAS2/OAS3	0.365531
RS10767555	MUC15	0.36557
RS3775545	IRF2	0.365842
RS1343151	IL23R	0.366121
RS6502997	ALOX12	0.366925
RS837537	MMP2	0.367172
RS5009024	BMP6	0.367742
RS11756234	IRF4	0.368049
RS2842704	C4BPB/C4BPA	0.368155
RS7147284	BDKRB2/BDKRB1	0.368257
RS960633	IRF5	0.368282
RS4804386	MBD3L1/MUC16	0.368467
RS2314809	NOS2A	0.369041
RS7685555	IRF2	0.369069
RS10964831	IFNB1	0.369073
RS10151533	SERPINA5	0.369082
RS6715873	IL1R2	0.369151
RS6766737	HCLS1	0.369156
RS638423	C8A/C8B	0.369266
RS710474	MASP1	0.370076
RS4242785	AKR1C3	0.37009
RS7949084	CADM1	0.370894
RS1346271	HPGD	0.371328
RS11671087	IL28B/IL28A	0.371518
RS11119030	IKBKE/RASSF5	0.371621
RS4629430	TLR2	0.371668
RS1788413	TFF2/TFF1	0.371715
RS6924535	PRDM1	0.37173
RS11880629	TICAM1	0.372224
RS4978115	IFNA5/KLHL9/IFNA6/IFNA13/IFNA2/IFNA8	0.372741
RS2638882	MUC19	0.372743
RS7508244	CD97	0.372848
RS1957661	IL8	0.373049
RS4245976	C6	0.373182
RS632009	MMP3/MMP12	0.373194
RS6941112	C4B	0.373271
RS5742913	TCF7	0.373942
RS4769060	ALOX5AP	0.374069
RS7833940	DEFA5	0.374388
RS365238	TNFSF10	0.374499
RS12429692	ALOX5AP	0.374762
RS7868665	PAX5	0.374834
RS3730013	NOS2A	0.375293
RS10058883	C6	0.375908
RS2523586	HLA-B	0.375932
RS4880708	AKR1C3	0.375952
RS17763853	TCF7L1	0.376206
RS11097212	CXCL10	0.376236
RS12270921	CADM1	0.376263
RS5743534	BPI/LBP	0.3765
RS12084893	SELL/SELE	0.376764
RS2056576	IL6	0.37719
RS12603582	ITGB3	0.377744
RS2702860	DEFA6/DEFA4	0.377978
RS3136586	TNFSF10	0.378081
RS2012390	MMP8	0.378241
RS10089687	DEFA6/DEFA4	0.378328
RS7709	C1RL	0.378662
RS9879508	KPNA1	0.379188
RS9378805	IRF4	0.379689
RS290481	TCF7L2	0.379978
RS3800230	FOXO3A	0.38018
RS2883420	BMPR1A	0.380517
RS2602243	MGST2	0.380559
RS11938228	TLR2	0.380815
RS470747	MMP1	0.381533
RS3020827	KIT	0.381761
RS10043206	CD180	0.381949
RS1003199	IL12B	0.381955
RS393548	IL12RB1	0.382063
RS535780	PRDM1	0.38229
RS6041861	FKBP1A	0.385502
RS4673	CYBA	0.385675
RS181781	CSF2	0.386129
RS12325805	ALOX12	0.386921
RS4803223	IL28B/IL28A	0.38736
RS11176274	MUC19	0.387667
RS793798	IRF2	0.387803
RS11702844	IFNGR2	0.387817
RS10854118	MBD3L1/MUC16	0.387841
RS3176861	VCAM1	0.388098
RS1889371	BDKRB2/BDKRB1	0.388119
RS6078807	FKBP1A	0.3883
RS6494627	SMAD3	0.388562
RS2569469	KLK11/KLK13	0.390403
RS5743312	TLR3	0.390508
RS696764	C9	0.390532
RS17004046	MIF	0.390966
RS13292007	PAX5	0.391017
RS1883112	NCF4	0.391248
RS198972	KLK3/KLK2	0.391447
RS10432634	EIF2AK2	0.391925
RS171094	C3	0.392182
RS11029623	MUC15	0.392431
RS7566763	TCF7L1	0.392544
RS2302629	LTA4H	0.39284
RS258747	NR3C1	0.392852
RS3813136	PGLYRP2	0.393061
RS9320149	PRDM1	0.39359
RS3804099	TLR2	0.393615
RS10751383	ALOX5	0.393955
RS10208293	IL18R1	0.394015
RS436857	IL12RB1	0.394058
RS3794624	CYBA	0.394103
RS6547602	TCF7L1	0.394706
RS10733710	TGFBR1	0.39502
RS12361599	MMP8	0.395051
RS3176869	VCAM1	0.395726
RS10791599	MMP3/MMP12	0.39657
RS4637750	MUC3B	0.396718
RS17682515	C1QR1/CD93	0.396769
RS8113007	IL28B/IL28A	0.397042
RS270377	BMP6	0.397706
RS2273348	MASP2	0.397925
RS6996047	DEFA1	0.39809
RS4851567	IL18R1	0.3981
RS10794644	IL28RA	0.398147
RS12457664	SMAD2	0.39844
RS6876575	CD180	0.398459
RS3105782	MASP1	0.399182
RS3814572	TCF7L2	0.399344
RS13047838	TFF2/TFF1	0.399353
RS12601982	STAT3	0.399637
RS17624154	IRF2	0.399681
RS281439	ICAM1	0.399746
RS876125	TFF2/TFF1	0.400013
RS16954697	C1QBP	0.400185
RS10973122	PAX5	0.400321
RS2863212	IL23R	0.400997
RS1079380	TFF2/TFF1	0.401026
RS5743289	NOD2	0.401254
RS3783557	IL1A	0.401323
RS2568205	TCF7L1	0.401564
RS2041375	LTBR	0.401586
RS12574439	MUC6/MUC2	0.402004
RS10747759	ITGA7	0.402273
RS2531869	NOS2A	0.402595
RS4648110	NFKB1	0.402824
RS1492347	KITLG	0.402982
RS5741798	BPI/LBP	0.40304
RS2569484	KLK11/KLK13	0.403049
RS4968212	TNFSF13/EIF4A1	0.403841
RS7325878	EDNRB	0.403891
RS956730	IL1R1	0.404037
RS1033637	C8A/C8B	0.404226
RS155129	ITGA4	0.404317
RS2069970	SERPINA5	0.40479
RS4837804	C5	0.4051
RS6413416	ALOX5	0.40562
RS10784596	MUC19	0.405883
RS7195830	CYBA	0.40676
RS17801353	C3AR1	0.407185
RS10493936	VCAM1	0.407239
RS3810223	C3	0.407548
RS7237982	TNFRSF11A	0.407786
RS5751902	GGT1	0.407903
RS10878591	MUC19	0.408143
RS1330313	IFNA5/KLHL9/IFNA6/IFNA13/IFNA2/IFNA8	0.408261
RS6969599	IL6	0.408311
RS12083537	IL6R	0.408511
RS17712901	TCF7L1	0.408608
RS4978114	IFNA5/KLHL9/IFNA6/IFNA13/IFNA2/IFNA8	0.408822
RS4872052	TNFRSF10C	0.408988
RS739901	OAS1/OAS2/OAS3	0.409053
RS1449265	ITGA4	0.409743
RS3846298	HPGD	0.409926
RS2107901	TBXAS1	0.410174
RS2255566	CADM1	0.410264
RS714079	BMP2	0.410646
RS1937905	AKR1C3	0.411243
RS2094405	TCF7L2	0.411758
RS10784618	MUC19	0.411974
RS3767747	PTPRC	0.412637
RS10864212	IKBKE/RASSF5	0.412959
RS7917554	MBL2	0.413054
RS340141	C3	0.414237
RS270407	BMP6	0.414296
RS1536876	PAX5	0.414387
RS4517893	CD97	0.414596
RS11636298	IL16	0.414674
RS4128766	IL16	0.414804
RS6127776	BPI/LBP	0.414867
RS10460829	MUC13	0.414903
RS7239261	TNFRSF11A	0.41524
RS12751814	IL23R	0.415392
RS6859355	ITGA2	0.415681
RS3107215	MASP1	0.415861
RS3130481	SLC44A4/EHMT2/C2	0.415994
RS150524	CCL1	0.416051
RS3093012	CCR6	0.416069
RS2569507	ILF3	0.416094
RS12709102	CYBA	0.416229
RS12471315	ITGA6	0.416294
RS12051609	ALOXE3	0.41667
RS1038434	TNFSF11	0.417935
RS6815814	TLR10/TLR1/TLR6	0.41913
RS9780736	TLR7/TLR8	0.419237
RS3770137	ITGA4	0.419547
RS2741125	DEFB1	0.419884
RS10784629	MUC19	0.420148
RS7281211	TFF3	0.420193
RS1052488	SMAD3	0.420303
RS220838	CADM1	0.420353
RS4968210	TNFSF13/EIF4A1	0.420391
RS2290610	IL5RA	0.420483
RS4792239	ALOXE3	0.420489
RS4848303	IL1A	0.421077
RS7182786	IL16	0.421092
RS4958216	TCF7	0.421371
RS7718610	C6	0.42148
RS17042917	IL1RN	0.421562
RS2053295	SMAD3	0.421874
RS3771504	TGFA	0.421941
RS12026542	IKBKE/RASSF5	0.421992
RS3775574	IRF2	0.422123
RS7971316	MUC19	0.422196
RS967490	MUC15	0.422217
RS4648940	IL28RA	0.422592
RS10072700	IRF1	0.423056
RS1561219	MMP2	0.423061
RS17718347	SPARC	0.423076
RS6602392	IL2RA	0.42358
RS7539328	IL23R	0.423989
RS850303	MASP1	0.424551
RS17005644	TGFA	0.424619
RS3108779	ITGA6	0.425149
RS16933417	MBL2	0.425204
RS17178543	TBXAS1	0.425237
RS609907	IL12A	0.425379
RS1150255	IL24/FAIM3	0.426021
RS879840	CCR6	0.426267
RS17225354	ITGA4	0.426406
RS2146390	BLNK	0.427086
RS744910	SMAD3	0.427383
RS1043063	GDF15	0.427468
RS7551879	PTPN7	0.427557
RS231987	TNFSF10	0.427838
RS7044118	PAX5	0.428369
RS6427641	IL6R	0.428421
RS7183244	SMAD3	0.429458
RS3177980	SELL/SELE	0.429471
RS3136589	TNFSF10	0.429509
RS2738165	DEFB1	0.429656
RS3750919	MUC5B/TOLLIP	0.429732
RS2353786	BMPR1A	0.42986
RS9525646	TNFSF11	0.429874
RS10859525	SOCS2	0.43077
RS10487667	TBXAS1	0.430811
RS163913	C3	0.430835
RS4141134	IL1R2	0.430889
RS1558640	IL1R1	0.43099
RS12070470	IL23R	0.43117
RS741999	NCF4	0.431236
RS4861699	TLR3	0.431357
RS4968214	TNFSF13/EIF4A1	0.431754
RS16992609	TICAM1	0.432355
RS2749817	C1QR1/CD93	0.432575
RS7719499	IRF1	0.432705
RS10853728	IL28B/IL28A	0.433044
RS573869	PRDM1	0.433506
RS2066804	GLS/STAT1	0.433834
RS1996352	MMP7	0.433923
RS2110586	INSL3/JAK3	0.434572
RS3181052	IL1RN	0.434791
RS3804798	IL5RA	0.434953
RS4948672	ALOX5	0.436339
RS290483	TCF7L2	0.436982
RS7741091	MICA	0.437363
RS9829173	MUC13	0.437518
RS11214133	BCDO2	0.437967
RS210796	MYB	0.437989
RS1557967	TBXAS1	0.438317
RS7245564	INSL3/JAK3	0.438483
RS758730	CD9	0.439026
RS13384671	ITGA4	0.439182
RS1943779	MMP7	0.439538
RS576119	PTGIS	0.439558
RS2844573	HLA-B	0.439636
RS7530746	IKBKE/RASSF5	0.439851
RS1347653	MMP2	0.440495
RS1386821	IL6R	0.440788
RS2660852	LTA4H	0.44087
RS12667080	TBXAS1	0.441234
RS10779474	IKBKE/RASSF5	0.441336
RS17741553	SPARC	0.44207
RS2779254	NOS2A	0.442085
RS11637813	IL16	0.44225
RS3779134	TBXAS1	0.442255
RS11745387	SPARC	0.442309
RS2877602	KPNA1	0.44234
RS3794763	NOS2A	0.442631
RS10031141	IL8	0.442911
RS8073913	ALOX15B	0.443279
RS4795067	NOS2A	0.44378
RS5743533	BPI/LBP	0.444315
RS1059704	IKBKE/RASSF5	0.444524
RS7853360	PAX5	0.444799
RS5743305	TLR3	0.445116
RS2884179	ITGA6	0.445681
RS4260915	DEFA5	0.445751
RS11825977	MUC6/MUC2	0.445852
RS6759316	ITGA6	0.445947
RS10964833	IFNB1	0.446146
RS6759557	ITGA6	0.446215
RS10911902	PTGS2	0.446391
RS4356365	TNFSF11	0.446496
RS8002449	TNFSF11	0.446496
RS7856729	TLR4	0.446529
RS3810682	BMP15	0.446599
RS5744080	TLR7/TLR8	0.446727
RS340808	IL5RA	0.446731
RS246409	ITGA2	0.447008
RS13395505	GLS/STAT1	0.44729
RS647167	IFNA5/KLHL9/IFNA6/IFNA13/IFNA2/IFNA8	0.447304
RS1108380	MBD3L1/MUC16	0.447319
RS3014866	S100A9	0.447532
RS281440	ICAM1	0.447539
RS11243205	BMP6	0.447561
RS2921173	C6	0.447893
RS8127569	IFNGR2	0.448179
RS2069583	BDKRB2/BDKRB1	0.448516
RS7138267	OAS1/OAS2/OAS3	0.449299
RS13421350	ITGA6	0.449541
RS681680	IFNA5/KLHL9/IFNA6/IFNA13/IFNA2/IFNA8	0.449999
RS2267685	TBXAS1	0.450064
RS1951765	FKBP1A	0.450109
RS8066665	TNFSF13/EIF4A1	0.450259
RS16969603	CCL1	0.450647
RS8854	CYBA	0.450813
RS12641001	SPP1	0.45085
RS10116253	TLR4	0.451093
RS4680536	IL12A	0.45219
RS573321	MMP7	0.452235
RS17226566	LY96	0.452338
RS2548999	IRF1	0.452959
RS375947	IL12RB1	0.45313
RS4082828	TLR9	0.454085
RS6929821	CD83	0.454274
RS6806112	CAMP	0.454391
RS9579645	ALOX5AP	0.454749
RS7359174	SMAD3	0.45503
RS4729624	MUC3B	0.455145
RS179777	TNFSF10	0.456081
RS344541	C3	0.456684
RS6868898	IL12B	0.456935
RS2068247	ITGA2	0.457047
RS6055874	DEFB127	0.457099
RS4642357	SPINK5	0.45749
RS3805217	C7	0.457637
RS1304037	IL1A	0.457853
RS1609455	MBD3L1/MUC16	0.457866
RS795602	MGST2	0.457943
RS12468579	GLS/STAT1	0.457995
RS12127496	PTPRC	0.45803
RS2250856	C7	0.458097
RS11145951	PTGDS	0.458126
RS235710	BMP2	0.458309
RS12150884	IL12RB1	0.458365
RS3780138	PAX5	0.458631
RS2201584	IL12RB2	0.458682
RS3750566	AKR1C3	0.45878
RS3843010	MASP1	0.458962
RS1005464	BMP2	0.45905
RS7310549	OAS1/OAS2/OAS3	0.459066
RS10116271	C5	0.459162
RS8026245	IL16	0.459533
RS10850114	OAS1/OAS2/OAS3	0.459559
RS10518143	CXCL10	0.459864
RS3746732	C1QR1/CD93	0.460282
RS6117432	BMP2	0.460412
RS7085532	TCF7L2	0.460758
RS1878319	IL1A	0.46117
RS3783520	IL1A	0.461188
RS2234167	TNFRSF14	0.46122
RS927407	BMP6	0.4613
RS6476588	PAX5	0.461653
RS12718376	MSR1	0.46172
RS936469	IRF7	0.461838
RS4233921	EIF2AK2	0.462069
RS2569475	KLK11/KLK13	0.462153
RS803008	PTGDR	0.462254
RS11720718	MASP1	0.462399
RS11935252	TLR2	0.46283
RS883108	C8G	0.462918
RS12907723	IL16	0.463485
RS3761049	INSL3/JAK3	0.463513
RS2247330	LTA4H	0.463823
RS7540378	PTPRC	0.46396
RS13047301	TFF2/TFF1	0.463993
RS2063278	MUC15	0.464082
RS9370729	CD83	0.464231
RS13034078	ITGA4	0.464519
RS11698028	FKBP1A	0.464601
RS4804805	CD209	0.465293
RS3758218	PLAA	0.465888
RS1389623	C3	0.466034
RS1124190	IRF2	0.466035
RS4076950	MUC6/MUC2	0.466149
RS10518707	SMAD3	0.466335
RS7531464	SELL/SELE	0.466505
RS7999416	TNFSF11	0.466695
RS12450521	NOS2A	0.466735
RS10854693	NCF4	0.466867
RS8105922	MBD3L1/MUC16	0.46698
RS760520	NCF4	0.46733
RS928940	IL1RN	0.467715
RS8192835	TBXAS1	0.467747
RS10416595	MBD3L1/MUC16	0.46784
RS13239058	TBXAS1	0.468078
RS4934275	BMPR1A	0.468408
RS12013728	TLR7/TLR8	0.468444
RS9859266	MUC13	0.46887
RS2209627	VCAM1	0.469057
RS12711513	C4BPB/C4BPA	0.469063
RS1554606	IL6	0.469367
RS12645863	HPGD	0.469675
RS17357657	MGST2	0.469734
RS6696110	C8A/C8B	0.470194
RS927068	PTGIS	0.470839
RS6495554	IL16	0.471035
RS1560160	CD180	0.471167
RS2277439	TNFSF11	0.471357
RS2324851	TNFSF11	0.471357
RS7988338	TNFSF11	0.471357
RS1800587	IL1A	0.47136
RS2844572	HLA-B	0.471445
RS10800309	FCGR2A	0.472221
RS9684244	IRF2	0.472282
RS7901695	TCF7L2	0.472304
RS3783515	IL1A	0.472314
RS4804806	CD209	0.472546
RS243842	MMP2	0.472602
RS12646437	KIT	0.472611
RS11637363	IL16	0.47272
RS7383	DMBT1	0.473322
RS11071933	SMAD3	0.473742
RS2366057	PGLYRP2	0.473917
RS1874328	IRF5	0.47479
RS980455	NFKB1	0.475144
RS7826487	DEFA3	0.475332
RS4941433	TNFSF11	0.47538
RS11630050	IL16	0.475395
RS853372	CD83	0.475629
RS5875	MYD88	0.476183
RS231986	TNFSF10	0.476278
RS10791591	MMP8	0.476463
RS11741864	C7	0.476949
RS4319601	ALOX5AP	0.476959
RS7181247	IL16	0.477003
RS12409804	IKBKE/RASSF5	0.477332
RS2596540	MICA	0.4778
RS2856837	IL1A	0.477816
RS11188661	BLNK	0.478506
RS10811518	IFNA7/IFNA10/IFNA16/IFNA17/IFNA14	0.47851
RS2287049	IL1R1	0.479156
RS4804379	MBD3L1/MUC16	0.479629
RS7137993	IFNG	0.479677
RS2143417	PTGS2	0.480129
RS9399005	CTGF	0.480661
RS7517847	IL23R	0.481025
RS6984215	DEFA3	0.481049
RS9315045	ALOX5AP	0.481259
RS7850607	PAX5	0.481887
RS8039027	IL16	0.481901
RS8192810	TBXAS1	0.482519
RS10193201	ITGA6	0.4826
RS3116650	CRP	0.483084
RS6087401	DEFB118	0.483134
RS3819733	TBXAS1	0.483385
RS235757	BMP2	0.483457
RS2299891	TBXAS1	0.483577
RS9852519	IL12A	0.483645
RS4601989	SMAD3	0.484525
RS1143634	IL1B	0.48479
RS12324896	IL16	0.485373
RS11176961	MUC19	0.486011
RS2081381	IFNW1/IFNA21	0.486098
RS959117	PGLYRP2	0.486101
RS2382987	INSL3/JAK3	0.486261
RS8064821	SOCS3	0.48649
RS1105207	IRF2	0.486619
RS2842754	C4BPB/C4BPA	0.486826
RS1007889	MIF	0.487736
RS4526381	DEFA6/DEFA4	0.488255
RS7916786	MBL2	0.488264
RS9911432	ALOX15B	0.488455
RS4251520	IRAK4	0.489032
RS2241394	C3	0.489053
RS1330344	PTGS1	0.489068
RS9333358	IFNB1	0.489101
RS7647903	IL5RA	0.489246
RS378322	TGFA	0.489385
RS4648011	NFKB1	0.489502
RS4286521	TLR10/TLR1/TLR6	0.489921
RS764851	IL2RA	0.489937
RS11861520	MMP2	0.490282
RS344550	C3	0.490672
RS9533172	TNFSF11	0.490911
RS2193588	MASP1	0.491162
RS10156056	IL6	0.491212
RS12768310	TCF7L2	0.4915
RS11264341	MUC1	0.491718
RS11792285	IFNK	0.492056
RS4885493	EDNRB	0.492185
RS6042032	FKBP1A	0.492394
RS3771498	TGFA	0.492636
RS12119788	S100A9	0.492682
RS4149578	TNFRSF1A	0.493177
RS4851005	IL18R1	0.493322
RS9646629	TNFRSF11A	0.493535
RS6827840	IRF2	0.494099
RS11569450	C3	0.494178
RS2069845	IL6	0.494247
RS3809018	MMP8	0.494561
RS231727	CTLA4	0.494655
RS3212657	ITGA2	0.49466
RS11730059	SPP1	0.494754
[truncated: 1,987 more rows]
