# Supplementary material for: Common Single Nucleotide Polymorphisms in Genes Related to Immune Function and Risk of Papillary Thyroid Cancer
Source: PLoS One. 2013 Mar 8;8(3):e57243. doi: 10.1371/journal.pone.0057243 (PMC3592848; doi:10.1371/journal.pone.0057243)
Supplement: Table S3 — Gene region-based P values for an association with thyroid cancer: U. S. Radiologic Technologists Study and University of Texas M. D. Anderson Cancer Center Study of papillary thyroid cancer. (XLS) [file pone.0057243.s003.xls]

## Sheet: Sheet1
Table S3.
Gene region	PRegion
SERPINA5	0.0003
HEMGN	0.0016
TICAM1	0.00655
FCGR2A	0.00745
IL8RA	0.01585
PTGS1	0.02625
MASP1	0.03045
IRAK4	0.03335
TLR7/TLR8	0.03525
LY96	0.03985
CADM1	0.04205
MUC13	0.04585
TNFRSF1A	0.05095
IRF2	0.0522
TNFRSF14	0.053
ISGF3G	0.05465
C5AR1	0.0559
MUC7	0.0606
DPEP1	0.0671
ITGB4	0.0675
SLC44A4/EHMT2/C2	0.0859
TFF2/TFF1	0.0868
CD14	0.09465
C5	0.10349
MMP1	0.11154
NR3C1	0.11719
TFF3	0.12014
TRADD	0.12825
CCR6	0.12879
IL24/FAIM3	0.13064
FOXO3A	0.14919
MYB	0.15569
IL1B	0.15749
TLR3	0.16854
C4BPB/C4BPA	0.16864
VSIG9	0.16999
IL23A/STAT2	0.1703
SMAD4	0.18314
C8A/C8B	0.18634
TNFRSF10C	0.18959
IRF3	0.19329
CD55	0.19624
IL5RA	0.20169
IL6R	0.20354
GGT1	0.20974
IL28RA	0.21299
LMAN1	0.21429
PTGIS	0.22014
MUC5B/TOLLIP	0.22289
MUC15	0.22529
TLR4	0.22604
IL1RN	0.23249
BMP6	0.23819
NOG	0.24734
NFKB1	0.25154
C1RL	0.25379
MMP3/MMP12	0.25724
IL2RA	0.25864
IL10	0.26334
MUC1	0.26814
PLAA	0.27264
FCGRT	0.27604
GDF15	0.27684
FCGR3A	0.27929
NOD2	0.28464
DEFB127	0.29479
LTBR	0.29789
GLS/STAT1	0.29914
C1QBP	0.30588
CTGF	0.30633
IL18R1	0.31283
KPNA1	0.31393
BCDO2	0.31933
IL16	0.31968
NCF2	0.32208
ITGA7	0.33928
MUC4	0.34983
FKBP1A	0.35883
IL6	0.36343
CCL1	0.37313
BPI/LBP	0.37678
IFNG	0.37993
IL8RB	0.38218
IL5/RAD50/IL4	0.38413
DEFA1	0.38563
ALOX15	0.38918
LTF	0.38938
MIF	0.39583
CSF2	0.39663
C6	0.40108
IFNGR2	0.40278
ALOX12	0.40663
MUC12	0.40673
ALOX5	0.40818
ITGB1	0.41363
TNFSF11	0.41423
CTLA4	0.41898
IL12RB1	0.42383
AKR1C3	0.43258
MBL2	0.43258
DEFB1	0.43468
IL1R1	0.44233
CD9	0.44618
CXCL10	0.44678
CAMP	0.44925
IRF4	0.45208
PAX5	0.45848
MYD88	0.46198
DEFA5	0.46398
BLNK	0.47388
CD83	0.47638
C4B	0.47653
C1QR1/CD93	0.47773
LTA4H	0.47833
CCL5	0.47883
NOS2A	0.47993
IL12RB2	0.49158
IL12A	0.49668
TLR9	0.50492
MSR1	0.51197
IKBKE/RASSF5	0.51542
BDKRB2/BDKRB1	0.51802
TNFSF13/EIF4A1	0.52042
SOCS2	0.52267
LTA/TNF	0.52392
IFNW1/IFNA21	0.52682
IFNE1	0.53142
INSL3/JAK3	0.53212
SMAD3	0.54582
PGLYRP2	0.54697
IL12B	0.54862
MBD3L1/MUC16	0.55007
C1S	0.55087
S100A9	0.55257
ILF3	0.55382
SELL/SELE	0.55577
IL8	0.55677
HPGD	0.55947
C1QA/C1QB/C1QC	0.56142
DEFA3	0.56442
MPO	0.56842
TNFSF10	0.57212
SPINK5	0.57277
MGST2	0.57397
IFNB1	0.58337
CD97	0.58592
C9	0.58987
PTGS2	0.59337
DEFB118	0.59512
OAS1/OAS2/OAS3	0.60762
SPARC	0.60817
CD209	0.61342
MUC6/MUC2	0.61892
TNFRSF11A	0.61987
HCLS1	0.62032
STAT3	0.62237
KITLG	0.63102
TLR2	0.63222
KIT	0.63267
PTGDR	0.63697
SMAD2	0.64187
TCF7L2	0.64967
DMBT1	0.66667
IL33	0.68107
MMP7	0.68617
MASP2	0.68722
IL1R2	0.70376
TGFBR1	0.70581
EDNRB	0.7159
MMP9	0.72496
ITGA6	0.72736
MMP2	0.74056
BMP2	0.74176
TCF7L1	0.74301
BMPR2	0.74696
VCAM1	0.74936
PTGDS	0.75121
DLG5	0.76086
PRDM1	0.76171
IL13RA2	0.76241
ICAM1	0.77351
TLR10/TLR1/TLR6	0.77526
DEFA6/DEFA4	0.77551
TGFA	0.77636
HLA-B	0.78611
TCF7	0.79136
TBXAS1	0.80326
IL1A	0.80366
ALOX5AP	0.80471
CD180	0.81471
ITGA4	0.81786
C3	0.82231
BMP15	0.82471
BMPR1A	0.83556
CXCR4	0.84151
IL23R	0.84171
IL2	0.84311
IFNK	0.84986
BMP4	0.85156
SOCS3	0.86141
IRF1	0.86191
NCF4	0.86286
MICA	0.86456
IFNA7/IFNA10/IFNA16/IFNA17/IFNA14	0.86921
MMP8	0.87086
CYBA	0.87681
MUC3B	0.87756
IRF5	0.87876
PTPRC	0.89786
KLK11/KLK13	0.89876
CRP	0.89906
NFKB2	0.90415
IL28B/IL28A	0.905
IRF7	0.9056
SPP1	0.90665
EIF2AK2	0.92265
C3AR1	0.92545
IFNA5/KLHL9/IFNA6/IFNA13/IFNA2/IFNA8	0.93165
ILF2	0.93635
ALOX15B	0.95935
C7	0.9637
ALOXE3	0.96385
ITGA2	0.96665
ITGB3	0.96725
IFNA1	0.96815
C8G	0.98025
PTPN7	0.98115
IL13RA1	0.9861
MUC19	0.99535
KLK3/KLK2	0.9994
